# Supplementary material for: Association of mean arterial pressure with non-alcoholic fatty liver disease: results from the NAGALA study
Source: Front Cardiovasc Med. 2023 Oct 20;10:1266879. doi: 10.3389/fcvm.2023.1266879 (PMC10623437; doi:10.3389/fcvm.2023.1266879)
Supplement: Supplementary file 2 [file Table2.xlsx]

## Sheet: Sheet 1
ID	Sex	Age	NAFLD	BMI	WC	Days	DM	ALT	AST	Weight	Height	Exercise	GGT	HDL-C,mg/dl	HDL-C,mmol/L	TC,mmol/L	TC,mg/dl	TG	TG,mg/dl	FPG,mmol/l	FPG,mg/dl	HbA1c	Drinking	Smoking	SBP	DBP	MAP	Height	WCgroup	Ethanol consumption g/wk
1	0	39	0	18.8964	68.8	4033	0	12	17	50.7	163.8	0	7	42	1.08612	4.37034	169	0.68869	61.0179	3.94121	70.9418	5	1	1	88	55	66	163.8	0	36
2	0	51	0	21.2668	74.5	2928	0	11	14	55.4	161.4	0	17	61.8	1.59815	5.66334	219	0.55321	49.0144	4.88488	87.9278	5.1	1	3	98.5	65	76.1667	161.4	0	1
6	1	36	0	16.4294	62.5	722	0	8	14	50.2	174.8	0	9	58.9	1.52315	4.21518	163	0.39515	35.0103	5.43998	97.9196	5	1	3	92	56	68	174.8	0	8.4
7	0	41	0	21.3534	67.2	4431	0	15	11	52.5	156.8	0	12	68.9	1.78175	5.01684	194	0.58708	52.0153	4.82937	86.9287	4.8	1	1	104.5	67	79.5	156.8	0	22
12	0	60	0	21.0222	70.5	2171	0	12	16	47.3	150	1	8	51.1	1.32145	7.13736	276	0.95965	85.025	5.05141	90.9254	4.8	1	1	104.5	53	70.1667	150	0	0
13	0	44	0	18.7652	72	4086	0	14	13	52.9	167.9	0	19	35.3	0.912858	4.75824	184	0.84675	75.022	5.05141	90.9254	4.9	1	3	137	87.5	104	167.9	0	1
14	0	45	0	25.0594	72.2	1099	0	9	13	62.4	157.8	0	5	66.8	1.72745	4.68066	181	0.47418	42.0123	5.32896	95.9213	4.5	1	1	105.5	67.5	80.1667	157.8	0	0
15	0	64	0	18.2785	65.5	360	0	21	25	42.9	153.2	0	17	75.3	1.94726	5.5599	215	0.6774	60.0176	4.21876	75.9377	5.7	1	1	102	62.5	75.6667	153.2	0	0
16	0	53	0	16.95	61.3	4377	0	19	20	45.7	164.2	1	16	63.2	1.63435	5.01684	194	0.7903	70.0206	4.55182	81.9328	4.6	1	1	111	72	85	164.2	0	18
17	1	44	0	23.5531	80	239	0	20	20	70.9	173.5	0	21	68	1.75848	7.29252	282	1.09513	97.0285	5.71753	102.916	5.2	3	2	116	72.5	87	173.5	0	173.5
19	0	62	0	24.2273	82.6	1103	0	16	18	66.6	165.8	0	12	71.8	1.85675	4.99098	193	0.72256	64.0188	5.38447	96.9205	5.1	2	1	118.5	76.5	90.5	165.8	1	126
23	1	52	1	23.9492	85.3	3259	1	25	26	75.2	177.2	0	18	48.7	1.25938	3.98244	154	1.06126	94.0276	5.551	99.918	5.656	1	1	150.5	90.5	110.5	177.2	0	66
24	1	60	0	23.9017	83	2597	0	19	13	64.6	164.4	0	31	49.7	1.28524	4.75824	184	0.75643	67.0197	5.05141	90.9254	4.9	1	2	152	94.5	113.667	164.4	0	0
25	0	50	0	17.7979	62	4442	0	23	25	42.1	153.8	0	24	76.7	1.98346	6.18054	239	1.29835	115.034	4.32978	77.936	4.7	1	1	95.5	64	74.5	153.8	0	0
26	1	45	0	20.6961	72.5	4353	0	16	9	62.3	173.5	0	13	57.7	1.49212	5.9478	230	0.76772	68.02	5.27345	94.9221	5	1	3	101.5	68.5	79.5	173.5	0	0
27	1	55	0	23.721	83	4402	0	19	17	63.8	164	0	16	39.4	1.01888	4.99098	193	1.21932	108.032	4.88488	87.9278	4.8	2	2	109.5	71	83.8333	164	0	90
32	1	64	0	18.7444	74.5	1055	0	10	14	56.1	173	0	15	48.8	1.26197	5.09442	197	0.59837	53.0156	4.94039	88.927	4.8	1	2	113	66.5	82	173	0	66
33	1	55	0	22.7457	83.6	1822	0	18	16	66.2	170.6	1	19	45.1	1.16629	7.2408	280	1.15158	102.03	5.10692	91.9246	5.4	1	2	103	68	79.6667	170.6	0	0
34	0	49	0	19.7136	66	2336	0	11	19	49.4	158.3	1	6	73.9	1.91105	5.50818	213	0.75643	67.0197	4.16325	74.9385	5.7	1	1	97.5	55.5	69.5	158.3	0	0
37	1	56	0	19.548	75	1835	0	20	18	58.1	172.4	1	12	40.3	1.04216	4.2669	165	1.17416	104.031	5.21794	93.9229	4.6	1	2	103	68	79.6667	172.4	0	0
38	1	52	0	20.141	72.8	3926	0	19	18	55.3	165.7	0	20	40.1	1.03699	5.06856	196	1.41125	125.037	5.43998	97.9196	4.7	2	3	114.5	74.5	87.8333	165.7	0	110
43	1	56	0	22.1226	81.5	1167	0	14	14	69.7	177.5	0	13	77.2	1.99639	5.06856	196	0.47418	42.0123	5.88406	105.913	5	2	1	118.5	78	91.5	177.5	0	84
44	1	56	0	26.1334	86	4322	0	33	27	72.1	166.1	1	18	43.6	1.1275	7.21494	279	1.89672	168.049	5.82855	104.914	5.4	1	2	137	86	103	166.1	0	2.8
48	1	48	0	24.6077	85.8	3657	0	27	19	65.3	162.9	0	19	61.1	1.58005	5.50818	213	0.95965	85.025	4.88488	87.9278	4.7	1	3	111.5	75.5	87.5	162.9	0	54
49	0	50	0	18.6726	62.2	4422	0	15	13	45.5	156.1	1	13	58.5	1.51281	5.8185	225	0.84675	75.022	4.60733	82.9319	4.9	1	1	120.5	72.5	88.5	156.1	0	60
51	1	59	0	22.0379	82.7	4303	0	24	24	67.8	175.4	0	15	49.2	1.27231	4.73238	183	0.82417	73.0215	5.05141	90.9254	5.1	1	1	113.5	74	87.1667	175.4	0	54
53	1	55	0	22.7273	76.6	1057	0	17	13	61.8	164.9	0	17	51.7	1.33696	5.99952	232	0.74514	66.0194	5.16243	92.9237	4.9	1	3	104	70.5	81.6667	164.9	0	0
54	1	50	1	23.9674	84.2	4018	0	25	18	62.9	162	0	25	45.3	1.17146	5.79264	224	1.78382	158.046	5.27345	94.9221	5.1	1	3	130.5	80.5	97.1667	162	0	12
55	1	46	1	23.5556	88.5	1645	1	61	22	72.8	175.8	0	112	50.1	1.29559	5.99952	232	1.41125	125.037	5.10692	91.9246	5.1	1	1	109.5	68	81.8333	175.8	0	60
56	0	52	0	26.3267	79.5	2227	0	30	24	57.9	148.3	0	47	55.4	1.43264	7.08564	274	0.99352	88.0259	5.38447	96.9205	5.4	1	1	149	94.5	112.667	148.3	0	1
59	1	52	0	22.7933	83	4355	0	9	12	65.1	169	0	9	43.3	1.11974	4.86168	188	1.93059	171.05	5.21794	93.9229	5.2	1	2	108	75	86	169	0	1
63	1	45	1	26.3726	92.6	4347	0	22	8	70.5	163.5	0	20	33.5	0.86631	5.06856	196	2.38219	211.062	4.82937	86.9287	5	1	2	126.5	74	91.5	163.5	1	12
66	1	65	0	26.0582	97	713	0	22	21	70.6	164.6	0	18	32.4	0.837864	5.09442	197	1.5806	140.041	5.21794	93.9229	5.5	3	3	90	59.5	69.6667	164.6	1	207
67	1	63	1	19.5605	75.6	364	0	24	20	49.7	159.4	1	29	73.7	1.90588	6.18054	239	1.29835	115.034	5.32896	95.9213	5.1	1	2	131.5	85	100.5	159.4	0	0
70	1	53	1	22.6572	84.3	4274	0	35	23	64.1	168.2	0	18	50.8	1.31369	4.75824	184	1.50157	133.039	4.38529	78.9352	4.7	1	1	122	71.5	88.3333	168.2	0	0
72	1	55	1	21.7287	90	3220	1	44	20	61.4	168.1	0	21	46.3	1.19732	5.58576	216	1.04997	93.0273	5.32896	95.9213	5.6	2	2	106	71	82.6667	168.1	1	101
75	0	64	1	21.9479	80.6	3140	0	40	28	57.6	162	0	10	43.9	1.13525	5.58576	216	1.20803	107.031	5.27345	94.9221	5.1	1	1	96.5	63	74.1667	162	1	0
77	1	53	0	22.2544	83	4338	0	15	12	67.3	173.9	1	19	60.8	1.57229	3.51696	136	0.48547	43.0126	5.16243	92.9237	4.9	1	2	135.5	81.5	99.5	173.9	0	1
78	1	73	0	21.9276	71.5	730	0	21	22	53.5	156.2	1	21	110.8	2.86529	5.35302	207	0.21451	19.0056	4.9959	89.9262	5.2	1	2	125	72	89.6667	156.2	0	0
79	0	54	0	19.726	67	1792	0	12	13	46.6	153.7	0	14	60.8	1.57229	5.58576	216	0.74514	66.0194	5.16243	92.9237	5.2	1	1	133.5	83.5	100.167	153.7	0	0
82	1	41	1	29.7863	101	377	1	130	75	87.2	171.1	0	70	41.7	1.07836	7.26666	281	3.56764	316.093	5.77304	103.915	5.6	1	2	129	85.5	100	171.1	1	1
86	1	40	0	21.8472	81.2	1482	0	15	14	68.6	177.2	0	19	45.9	1.18697	4.5255	175	0.74514	66.0194	5.32896	95.9213	4.7	3	3	95	60.5	72	177.2	0	154
87	1	42	0	24.232	84	1468	0	34	17	68.8	168.5	0	16	44.6	1.15336	5.74092	222	0.82417	73.0215	5.05141	90.9254	4.8	1	1	100.5	63	75.5	168.5	0	5.13333
88	1	46	0	26.9967	93.8	4315	0	25	39	86.5	179	0	17	44	1.13784	4.96512	192	0.73385	65.0191	4.9959	89.9262	4.7	2	3	116	69.5	85	179	1	84
89	1	40	0	24.6731	85	2407	0	14	14	72.4	171.3	0	25	32.8	0.848208	3.6204	140	0.4516	40.0118	5.99508	107.911	5.6	1	1	135	82	99.6667	171.3	0	0
90	1	50	1	22.4723	84	374	0	25	17	68.9	175.1	0	38	52	1.34472	5.27544	204	1.14029	101.03	5.60651	100.917	6	1	1	120.5	78.5	92.5	175.1	0	66
93	1	46	1	25.3197	84.2	3924	1	31	15	69.1	165.2	0	49	28.6	0.739596	4.99098	193	3.0483	270.079	4.77386	85.9295	4.8	1	2	119.5	73	88.5	165.2	0	4.2
94	1	45	1	24.7601	82.7	369	0	22	16	64.5	161.4	0	23	44	1.13784	7.47354	289	1.45641	129.038	5.16243	92.9237	5.2	1	1	101.5	63	75.8333	161.4	0	0
97	1	55	0	25.4941	80.2	363	0	11	15	72.9	169.1	0	17	38	0.98268	4.2669	165	0.62095	55.0162	5.32896	95.9213	5.6	1	1	121.5	82	95.1667	169.1	0	0
98	1	72	0	24.4951	88.2	3069	0	20	23	63.1	160.5	0	15	56.5	1.46109	5.58576	216	0.53063	47.0138	4.82937	86.9287	4.6	1	1	118.5	73	88.1667	160.5	0	0
99	1	60	0	22.6823	82	721	0	18	20	68.2	173.4	0	15	40.6	1.04992	5.19786	201	1.15158	102.03	4.94039	88.927	4.9	1	3	115.5	71.5	86.1667	173.4	0	0
100	0	49	0	23.1465	72.5	4366	0	11	12	50.7	148	0	9	40.5	1.04733	4.88754	189	0.60966	54.0159	4.77386	85.9295	4.6	1	1	99	59	72.3333	148	0	0
101	1	51	0	21.4566	86	1967	0	23	20	61.5	169.3	0	15	31.9	0.824934	4.16346	161	2.17897	193.057	5.27345	94.9221	5.4	1	2	89	59	69	169.3	0	0
102	1	53	0	21.3637	71.6	4011	0	11	13	57.6	164.2	0	20	55.3	1.43006	5.5599	215	1.23061	109.032	4.82937	86.9287	4.9	2	3	119	73	88.3333	164.2	0	100.2
105	1	53	0	23.5202	77.5	4387	0	25	16	66.7	168.4	0	21	39.1	1.01113	4.6548	180	1.45641	129.038	5.32896	95.9213	5.5	1	3	120.5	74	89.5	168.4	0	18
107	1	61	0	26.6604	84	695	0	18	13	73.2	165.7	0	26	34	0.87924	3.879	150	1.3548	120.035	5.71753	102.916	4.9	2	2	136	85.5	102.333	165.7	0	90
108	1	56	0	21.2069	78	1534	0	20	19	61	169.6	0	17	45.2	1.16887	4.86168	188	1.41125	125.037	5.10692	91.9246	5.2	1	3	115	77.5	90	169.6	0	44
111	0	44	0	23.0112	80	3044	0	16	18	62.8	165.2	1	11	46.8	1.21025	5.84436	226	1.00481	89.0262	5.27345	94.9221	5.7	1	1	127	74.5	92	165.2	1	0
113	1	74	0	22.8174	88.1	1402	0	10	17	62.8	165.9	1	10	34.7	0.897342	5.19786	201	1.18545	105.031	4.9959	89.9262	5.1	1	2	135	86.5	102.667	165.9	0	1
115	1	38	1	23.4819	82.3	4255	0	70	26	74.4	178	0	16	40.4	1.04474	5.50818	213	1.25319	111.033	5.27345	94.9221	4.7	1	1	109.5	68	81.8333	178	0	0
117	0	55	0	24.2561	77	1047	0	14	17	57.9	154.5	0	9	64.7	1.67314	5.79264	224	0.76772	68.02	4.9959	89.9262	5.4	1	1	130.5	81	97.5	154.5	0	60
120	0	52	0	21.7272	68	4008	0	14	15	55.9	160.4	0	12	61.9	1.60073	5.92194	229	0.38386	34.01	5.16243	92.9237	5.5	1	1	91	59.5	70	160.4	0	0
121	0	60	0	22.49	84.8	1196	0	18	16	57	159.2	0	15	56.1	1.45075	4.60308	178	0.53063	47.0138	5.10692	91.9246	5.4	1	1	133.5	83	99.8333	159.2	1	0
122	1	55	0	16.4661	69	4272	0	15	13	48.6	171.8	0	29	52.3	1.35248	4.96512	192	0.65482	58.0171	4.71835	84.9303	4.6	2	3	107	63	77.6667	171.8	0	84
123	1	54	1	24.529	83.5	263	0	18	15	68	166.5	1	20	28.1	0.726666	4.7841	185	2.98056	264.078	5.49549	98.9188	5.4	1	2	125.5	80	95.1667	166.5	0	1
124	1	51	0	25.9698	87.5	4280	0	23	24	74.7	169.6	1	34	66.7	1.72486	5.53404	214	0.74514	66.0194	5.60651	100.917	5.1	2	2	113	70.5	84.6667	169.6	0	126
125	1	58	1	26.6477	97	1434	0	20	17	75.3	168.1	0	28	40.5	1.04733	4.60308	178	2.65315	235.069	5.27345	94.9221	5.4	1	2	143	93	109.667	168.1	1	1
127	0	49	0	21.0554	65.5	4123	0	20	18	53.7	159.7	0	7	73	1.88778	4.93926	191	0.44031	39.0115	4.38529	78.9352	4.5	1	1	111	74	86.3333	159.7	0	0
128	1	42	0	23.2819	78.5	1753	0	14	12	72.2	176.1	0	13	54.8	1.41713	4.83582	187	0.71127	63.0185	5.43998	97.9196	4.7	1	2	118	80.5	93	176.1	0	0
129	0	37	0	18.9599	61.3	734	0	14	12	46.2	156.1	0	14	84.1	2.17483	4.31862	167	0.38386	34.01	4.88488	87.9278	5	1	1	97.5	59.5	72.1667	156.1	0	60
135	1	55	0	17.2191	65	2183	0	19	17	44.8	161.3	0	11	49.8	1.28783	5.06856	196	0.59837	53.0156	5.27345	94.9221	5.7	1	3	110.5	76.5	87.8333	161.3	0	36
137	1	47	1	25.2403	81.7	4669	0	24	16	68.8	165.1	0	14	38.3	0.990438	5.45646	211	1.61447	143.042	5.88406	105.913	5.2	1	3	119	80	93	165.1	0	54
138	1	51	1	23.993	88	3629	0	23	22	79.3	181.8	0	14	57.3	1.48178	4.9134	190	0.63224	56.0165	5.60651	100.917	5.146	1	1	135.5	83	100.5	181.8	0	1
139	0	62	0	21.7409	73.5	353	0	10	10	52.3	155.1	1	8	73.2	1.89295	5.74092	222	0.98223	87.0256	5.66202	101.916	5.4	1	3	129.5	81	97.1667	155.1	0	0
141	0	53	0	20.2269	69	644	0	14	17	51.2	159.1	0	9	64.1	1.65763	5.35302	207	0.5645	50.0147	4.60733	82.9319	5	1	1	94	63	73.3333	159.1	0	0
143	1	40	0	19.8735	77.7	4005	0	26	24	61.7	176.2	0	20	60	1.5516	4.80996	186	1.07255	95.0279	5.32896	95.9213	5	1	2	111	69.5	83.3333	176.2	0	1
146	0	57	0	21.3901	71.5	1086	0	21	24	50.4	153.5	1	13	58.2	1.50505	6.36156	246	0.39515	35.0103	4.88488	87.9278	4.8	1	1	105.5	63.5	77.5	153.5	0	0
149	0	42	0	18.3973	64	298	0	19	16	48.7	162.7	0	8	49	1.26714	6.49086	251	1.70479	151.044	4.16325	74.9385	4.5	1	3	83.5	45.5	58.1667	162.7	0	0
150	1	43	0	21.5763	83	4250	0	35	18	64.8	173.3	0	20	33.7	0.871482	5.53404	214	1.42254	126.037	4.71835	84.9303	4.8	1	1	106	62.5	77	173.3	0	12
152	1	43	0	20.816	76	1758	0	23	23	60.3	170.2	0	13	53.3	1.37834	6.15468	238	1.29835	115.034	4.88488	87.9278	5	1	3	89.5	54.5	66.1667	170.2	0	1
153	1	44	0	21.7713	76.3	3152	0	19	17	60.5	166.7	0	24	65	1.6809	4.34448	168	0.81288	72.0212	5.88406	105.913	5	2	3	97	65.5	76	166.7	0	126
155	1	43	0	24.7211	76.5	4399	0	25	17	64	160.9	1	17	60.9	1.57487	4.75824	184	0.42902	38.0112	5.49549	98.9188	5.5	1	1	117	70.5	86	160.9	0	12
156	1	52	0	22.8757	80.3	355	0	16	17	65.8	169.6	1	17	64.3	1.6628	5.37888	208	1.19674	106.031	5.10692	91.9246	5.248	1	3	113	75	87.6667	169.6	0	1
157	1	54	0	21.6751	81.1	1498	0	29	17	63.9	171.7	0	9	36.8	0.951648	5.74092	222	1.70479	151.044	4.94039	88.927	5.5	1	2	95.5	61.5	72.8333	171.7	0	2.8
158	1	54	1	23.6251	89.5	2849	1	35	25	66.6	167.9	0	56	56.5	1.46109	5.89608	228	1.61447	143.042	5.66202	101.916	5.5	2	2	148	94	112	167.9	0	110
159	1	50	1	24.6632	87.8	4433	0	39	12	73.9	173.1	0	25	47	1.21542	6.28398	243	2.20155	195.057	5.82855	104.914	5.6	1	2	128.5	81.5	97.1667	173.1	0	22
161	0	55	0	19.472	64.3	3617	0	13	14	46	153.7	0	9	56.7	1.46626	5.19786	201	0.58708	52.0153	5.05141	90.9254	5.4	1	1	113.5	74.5	87.5	153.7	0	0
162	0	55	0	25.91	78.4	2909	0	12	13	56.6	147.8	0	35	63	1.62918	5.58576	216	0.98223	87.0256	5.82855	104.914	4.9	2	1	147	97.5	114	147.8	0	126
164	0	63	0	20.5918	75.5	2464	0	28	26	44.8	147.5	0	26	54.4	1.40678	4.93926	191	0.44031	39.0115	4.77386	85.9295	5.248	1	1	120	73.5	89	147.5	0	0
165	0	53	0	21.9534	73.5	4349	0	11	13	52.2	154.2	0	13	40.9	1.05767	3.93072	152	0.64353	57.0168	5.21794	93.9229	4.5	1	1	121.5	72	88.5	154.2	0	0
167	1	70	0	23.1946	92.2	3584	0	16	19	68.3	171.6	1	20	61.6	1.59298	5.61162	217	0.83546	74.0218	5.93957	106.912	5.758	2	2	117	69	85	171.6	1	126
168	0	55	0	23.75	75.3	3375	0	29	21	60.8	160	1	17	60.4	1.56194	6.82704	264	1.30964	116.034	5.66202	101.916	5.4	1	1	131	89	103	160	0	12
169	0	45	0	21.6134	70.5	4387	0	14	9	58.7	164.8	0	14	61	1.57746	4.99098	193	0.71127	63.0185	4.32978	77.936	5.1	1	1	102	62	75.3333	164.8	0	66
170	1	45	1	23.7224	84	4253	0	45	26	68.8	170.3	0	32	31.8	0.822348	4.99098	193	2.38219	211.062	5.551	99.918	5.1	1	2	109	70.5	83.3333	170.3	0	0
172	0	46	0	21.7623	77	2739	0	10	16	56.2	160.7	0	11	51.5	1.33179	4.42206	171	0.59837	53.0156	4.9959	89.9262	4.8	1	1	98.5	65.5	76.5	160.7	0	1
173	0	35	0	16.4002	60	743	0	11	15	42.3	160.6	0	14	69.6	1.79986	5.63748	218	0.28225	25.0073	4.77386	85.9295	5.4	1	1	102	63.5	76.3333	160.6	0	1
174	0	48	0	22.0308	67	1625	0	19	11	50.9	152	1	15	75.3	1.94726	6.38742	247	0.58708	52.0153	5.60651	100.917	5.2	1	1	122	76.5	91.6667	152	0	1
176	1	61	1	25.3375	90.5	2478	1	13	21	69.4	165.5	1	32	33.8	0.874068	4.7841	185	4.08698	362.106	5.10692	91.9246	5.4	1	2	114.5	74	87.5	165.5	1	22
177	0	63	0	15.2365	53.9	1836	0	15	20	33.6	148.5	0	8	47.6	1.23094	3.879	150	0.92578	82.0241	4.77386	85.9295	5.2	1	1	107.5	66	79.8333	148.5	0	0
179	0	53	1	24.5927	97	3168	1	18	16	65.1	162.7	0	11	65.1	1.68349	5.45646	211	0.76772	68.02	5.27345	94.9221	5.35	1	1	130.5	77.5	95.1667	162.7	1	12
184	0	66	0	23.6275	81.3	2218	1	21	18	57.5	156	0	36	57.9	1.49729	5.40474	209	0.88062	78.0229	4.60733	82.9319	5.4	1	1	117.5	71.5	86.8333	156	1	0
185	0	54	0	20.2603	63.8	3579	0	11	19	47.8	153.6	0	9	43.7	1.13008	5.01684	194	0.76772	68.02	4.27427	76.9369	4.8	1	1	99.5	65.5	76.8333	153.6	0	0
186	0	54	0	20.8835	63.8	4378	0	20	22	46.8	149.7	0	6	61.4	1.5878	4.37034	169	0.39515	35.0103	5.66202	101.916	4.6	1	1	108	65.5	79.6667	149.7	0	0
187	0	58	0	29.5825	86	4350	0	24	24	65.5	148.8	0	11	42.5	1.09905	5.172	200	1.129	100.029	5.27345	94.9221	5.2	1	1	123	76	91.6667	148.8	1	8.4
188	0	54	0	22.261	73.3	3266	0	19	16	53	154.3	0	43	44.8	1.15853	8.24934	319	0.83546	74.0218	5.21794	93.9229	5.4	1	2	92	60	70.6667	154.3	0	1
191	0	47	0	19.0099	64.2	2545	0	15	17	46.5	156.4	0	11	48.8	1.26197	5.53404	214	1.50157	133.039	4.60733	82.9319	5.2	1	3	90.5	55	66.8333	156.4	0	0
193	0	51	1	24.2248	80	1813	0	15	22	58.2	155	0	14	69	1.78434	6.69774	259	1.23061	109.032	4.94039	88.927	5.6	1	3	108.5	66.5	80.5	155	1	1
197	1	52	0	24.452	89.7	3018	0	47	36	71.5	171	0	51	34.4	0.889584	5.14614	199	2.77734	246.072	5.38447	96.9205	5	1	2	123.5	79	93.8333	171	0	18
198	0	65	0	21.8953	67	3143	0	16	15	52.4	154.7	0	11	67.1	1.73521	6.10296	236	0.42902	38.0112	4.77386	85.9295	5.5	1	1	110	70	83.3333	154.7	0	2.8
202	1	53	1	21.8862	80.3	1492	0	26	22	55.4	159.1	0	30	32.7	0.845622	6.77532	262	3.40958	302.089	4.9959	89.9262	5	1	3	109.5	76	87.1667	159.1	0	22
203	1	51	0	24.0055	78	3185	0	16	13	68.4	168.8	0	15	27.2	0.703392	3.85314	149	1.2419	110.032	4.66284	83.9311	4.7	3	3	110	70.5	83.6667	168.8	0	165
204	1	64	1	24.1966	90.5	4359	0	16	18	71.5	171.9	1	24	53.5	1.38351	5.8185	225	1.26448	112.033	5.38447	96.9205	5	2	2	134.5	85	101.5	171.9	1	126
205	0	64	0	22.1672	80.8	4359	0	18	19	55.9	158.8	1	40	33	0.85338	5.3013	205	1.73866	154.045	4.9959	89.9262	5.1	1	2	134.5	79.5	97.8333	158.8	1	36
209	1	41	1	26.1925	84	1110	0	27	18	76.5	170.9	0	17	45.3	1.17146	6.15468	238	1.79511	159.047	5.82855	104.914	5.4	1	2	120	74	89.3333	170.9	0	54
210	1	61	0	20.8054	71	752	0	17	22	56.3	164.5	0	16	48	1.24128	4.34448	168	0.48547	43.0126	4.94039	88.927	5.5	1	3	119.5	73	88.5	164.5	0	0
211	1	36	0	25.3169	85.6	2030	0	27	20	78.6	176.2	0	28	43.6	1.1275	5.24958	203	1.77253	157.046	5.16243	92.9237	4.6	3	2	114.5	76	88.8333	176.2	0	154
213	1	38	0	31.478	99	2889	0	96	82	92.8	171.7	0	41	39.1	1.01113	4.9134	190	1.63705	145.043	5.71753	102.916	4.6	1	3	114.5	76	88.8333	171.7	1	18
214	1	52	0	21.5872	73.8	278	0	19	27	52.4	155.8	1	20	47.7	1.23352	4.9134	190	0.6774	60.0176	5.88406	105.913	5.6	1	2	113.5	72	85.8333	155.8	0	60
216	0	58	1	24.3845	79	1976	0	31	28	54.5	149.5	0	15	61.5	1.59039	5.6892	220	0.6774	60.0176	5.551	99.918	6.166	1	1	127.5	80	95.8333	149.5	0	0
217	0	38	0	19.291	72.5	1336	0	12	15	49.2	159.7	0	9	47.4	1.22576	5.53404	214	0.51934	46.0135	5.16243	92.9237	5.6	1	1	119.5	72.5	88.1667	159.7	0	2.8
218	1	51	1	29.5159	99.4	3297	0	60	36	84.8	169.5	0	33	33.4	0.863724	4.73238	183	1.06126	94.0276	5.10692	91.9246	5.1	1	1	101.5	65	77.1667	169.5	1	60
219	1	49	0	21.6428	77	2064	0	12	12	64.7	172.9	0	15	55.8	1.44299	7.2408	280	1.28706	114.034	5.05141	90.9254	5.248	1	3	96	61	72.6667	172.9	0	1
221	1	43	0	17.9602	66.7	4374	0	22	27	51.6	169.5	1	52	81.7	2.11276	3.95658	153	0.71127	63.0185	4.55182	81.9328	4.5	2	3	128.5	75.5	93.1667	169.5	0	126
223	1	41	0	21.9251	81.5	4010	0	21	20	69	177.4	0	21	40.5	1.04733	6.62016	256	1.67092	148.044	4.82937	86.9287	5.6	1	3	108.5	70.5	83.1667	177.4	0	0
227	1	46	0	22.7603	81.3	4425	0	15	16	65.7	169.9	1	10	50.4	1.30334	4.5255	175	0.94836	84.0247	5.05141	90.9254	5.1	1	1	101	65.5	77.3333	169.9	0	60
232	1	55	1	29.3929	101.2	1123	1	60	34	80.8	165.8	0	45	47.7	1.23352	6.3357	245	2.05478	182.054	5.88406	105.913	5.5	1	3	153	97	115.667	165.8	1	4.2
235	1	75	0	20.4179	70.4	1843	1	12	14	50.2	156.8	0	23	42.2	1.09129	4.42206	171	1.11771	99.0291	4.4408	79.9344	4.8	3	3	121.5	72	88.5	156.8	0	154
237	0	48	0	19.5389	67	4339	0	16	16	48.1	156.9	0	10	78.4	2.02742	5.92194	229	1.06126	94.0276	5.21794	93.9229	5.4	1	1	99	64.5	76	156.9	0	0
238	1	46	0	21.9258	70.2	4604	0	18	12	57.4	161.8	0	19	64.6	1.67056	5.61162	217	0.68869	61.0179	5.49549	98.9188	5.2	2	3	98	63	74.6667	161.8	0	126
240	1	43	1	27.2519	91.6	1482	1	36	13	88.1	179.8	0	27	30.7	0.793902	7.91316	306	3.19507	283.083	5.71753	102.916	5.6	2	3	119	74	89	179.8	1	90
241	0	40	0	23.0326	71.8	3199	0	20	12	52.1	150.4	0	17	86.5	2.23689	6.38742	247	0.64353	57.0168	5.49549	98.9188	4.9	2	1	96.5	58.5	71.1667	150.4	0	122.5
242	0	44	0	22.6634	67.6	2429	0	14	12	58.6	160.8	0	11	67.6	1.74814	5.40474	209	0.5645	50.0147	5.49549	98.9188	5.7	1	1	130	80	96.6667	160.8	0	36
243	0	48	0	20.3075	69.5	2092	0	13	19	48.6	154.7	0	9	62.8	1.62401	6.36156	246	1.19674	106.031	5.16243	92.9237	5.6	1	3	117	74.5	88.6667	154.7	0	1
248	0	35	0	21.3305	65	368	0	16	21	48.7	151.1	0	14	63	1.62918	4.5255	175	0.29354	26.0076	4.77386	85.9295	5.044	1	1	103.5	69	80.5	151.1	0	0
249	0	60	0	18.2836	60	1073	0	22	20	42.8	153	0	11	84.7	2.19034	6.25812	242	0.84675	75.022	5.71753	102.916	5.2	1	1	114	64.5	81	153	0	0
250	1	76	0	22.7878	80.6	3067	0	13	9	60.1	162.4	0	51	64.2	1.66021	4.57722	177	0.94836	84.0247	5.82855	104.914	5.1	3	3	106	63.5	77.6667	162.4	0	154
251	0	53	0	22.0165	65	4326	0	12	13	50.8	151.9	1	9	68.3	1.76624	4.9134	190	0.66611	59.0173	4.82937	86.9287	5	1	1	100	60.5	73.6667	151.9	0	0
254	1	63	1	20.7143	83.6	4397	0	19	22	56.6	165.3	0	73	62	1.60332	6.10296	236	0.98223	87.0256	4.71835	84.9303	5	1	2	93.5	63	73.1667	165.3	0	0
257	1	40	1	28.7332	93	3031	0	20	16	85.4	172.4	0	38	34.4	0.889584	6.28398	243	1.9193	170.05	4.9959	89.9262	5	3	3	146	89	108	172.4	1	154
258	1	42	0	19.5552	73.8	4209	0	15	8	67	185.1	0	9	62.2	1.60849	4.73238	183	0.74514	66.0194	4.82937	86.9287	4.9	1	2	115	66	82.3333	185.1	0	0
259	1	48	0	24.7644	86	1107	0	16	17	68.9	166.8	0	21	44.7	1.15594	4.93926	191	0.9032	80.0235	5.60651	100.917	5.5	2	3	120	78	92	166.8	0	123.8
261	0	47	0	22.5708	70	4409	0	17	16	61.3	164.8	0	12	60.5	1.56453	5.63748	218	0.99352	88.0259	4.60733	82.9319	5.1	1	1	110	73.5	85.6667	164.8	0	0
262	0	57	0	21.2932	81.5	634	0	16	18	55.4	161.3	0	11	64.3	1.6628	5.99952	232	0.73385	65.0191	5.27345	94.9221	5.4	1	1	111.5	61	77.8333	161.3	1	0
265	1	64	0	22.909	81	342	0	11	16	62.9	165.7	0	16	47.8	1.23611	5.87022	227	0.82417	73.0215	5.27345	94.9221	5.146	2	3	151	88.5	109.333	165.7	0	122.5
266	1	47	0	23.6678	88.5	326	0	35	24	68.4	170	0	15	55	1.4223	4.86168	188	0.34999	31.0091	4.77386	85.9295	5	1	2	121	72	88.3333	170	0	0
267	0	67	0	22.3884	82	3263	0	25	31	56.6	159	0	30	56.9	1.47143	5.37888	208	1.17416	104.031	5.93957	106.912	5.5	1	2	118	74.5	89	159	1	22.5
269	1	50	0	20.4073	79	2056	0	28	32	58.7	169.6	0	21	49.2	1.27231	5.19786	201	1.07255	95.0279	5.32896	95.9213	4.7	3	2	132	83.5	99.6667	169.6	0	175
272	1	71	0	22.2817	78.7	2548	0	29	27	57.9	161.2	0	38	47.4	1.22576	4.93926	191	2.43864	216.064	5.551	99.918	5.6	2	2	105	70.5	82	161.2	0	110
273	1	35	0	21.5955	73.2	351	0	18	16	68.5	178.1	0	12	47.2	1.22059	5.19786	201	0.99352	88.0259	5.38447	96.9205	4.9	1	2	133	70	91	178.1	0	54
275	1	43	0	22.833	82.5	343	0	17	21	68.1	172.7	0	42	36.9	0.954234	4.37034	169	0.80159	71.0209	5.38447	96.9205	5	2	2	133	85.5	101.333	172.7	0	90
277	0	58	0	19.0751	61.3	721	0	21	23	47.8	158.3	0	13	72.4	1.87226	5.74092	222	0.69998	62.0182	4.71835	84.9303	5	1	1	98	61.5	73.6667	158.3	0	0
278	1	45	1	26.0762	83	356	0	23	15	74.3	168.8	0	33	42	1.08612	6.36156	246	1.39996	124.036	5.60651	100.917	5.5	2	3	130	94.5	106.333	168.8	0	108
279	0	60	0	19.7707	68	2943	1	22	20	52.4	162.8	0	22	56.9	1.47143	5.50818	213	1.04997	93.0273	5.77304	103.915	5.7	1	1	107.5	70	82.5	162.8	0	0
280	1	50	0	21.3053	78	2570	0	16	18	61.5	169.9	0	17	51.9	1.34213	4.55136	176	0.83546	74.0218	5.551	99.918	5.35	2	3	110	72.5	85	169.9	0	126
282	0	34	0	18.1694	62.5	2770	0	12	10	44.9	157.2	0	14	49.8	1.28783	4.24104	164	0.53063	47.0138	4.82937	86.9287	5.2	1	3	126	84	98	157.2	0	4.2
284	0	55	0	18.7181	65.5	1353	1	20	17	47.5	159.3	0	10	50.6	1.30852	4.80996	186	0.65482	58.0171	6.05059	108.911	5.6	1	1	115	71.5	86	159.3	0	0
286	0	60	0	23.9452	85	1797	0	21	17	62.3	161.3	1	13	92.6	2.39464	5.3013	205	0.2258	20.0059	5.49549	98.9188	5.5	1	1	141.5	89.5	106.833	161.3	1	0
287	1	43	1	25.5932	82.9	3282	0	44	27	74.4	170.5	1	38	43.1	1.11457	5.92194	229	2.78863	247.073	5.82855	104.914	5.8	3	2	126	76.5	93	170.5	0	198
288	0	39	0	17.4399	61.6	2931	0	16	15	45.6	161.7	0	14	69.4	1.79468	5.89608	228	0.73385	65.0191	4.9959	89.9262	4.9	1	2	87	60	69	161.7	0	0
291	0	53	0	24.8133	86.5	2165	0	13	12	70.2	168.2	0	23	59.3	1.5335	5.79264	224	1.06126	94.0276	4.94039	88.927	4.8	2	1	128.5	76	93.5	168.2	1	90
294	1	67	0	21.8105	77.6	4403	0	18	16	64.9	172.5	1	7	60.5	1.56453	4.6548	180	0.54192	48.0141	5.60651	100.917	5.2	3	1	117	72.5	87.3333	172.5	0	168
296	1	55	0	21.3897	77.8	1163	0	23	24	56.9	163.1	0	15	39.3	1.0163	5.63748	218	1.08384	96.0282	5.16243	92.9237	5.4	1	3	113.5	74.5	87.5	163.1	0	0
297	1	49	0	23.2339	79.3	1432	0	49	20	67.7	170.7	0	40	44.9	1.16111	6.15468	238	1.51286	134.039	5.05141	90.9254	4.9	1	3	94.5	64	74.1667	170.7	0	1
298	1	46	0	21.7493	78	4292	0	25	19	59.5	165.4	0	15	39.2	1.01371	4.44792	172	1.14029	101.03	5.71753	102.916	5.1	1	2	127	83	97.6667	165.4	0	0
299	1	40	0	18.5386	69.4	1093	0	15	8	55.1	172.4	0	12	42.8	1.10681	3.98244	154	0.66611	59.0173	4.88488	87.9278	5	3	3	90.5	60.5	70.5	172.4	0	154
300	1	35	1	25.9351	92.3	1428	0	41	23	74.6	169.6	0	36	48	1.24128	5.9478	230	0.76772	68.02	5.49549	98.9188	5.4	2	3	130	76.5	94.3333	169.6	1	126
301	1	35	0	22.8148	81.4	2573	0	28	17	71.8	177.4	0	27	41.1	1.06285	5.06856	196	1.34351	119.035	4.82937	86.9287	4.6	1	3	138	78	98	177.4	0	22
302	1	37	0	22.1879	81.5	1387	0	22	21	70.3	178	1	19	64.1	1.65763	5.172	200	1.4677	130.038	5.10692	91.9246	5.2	1	2	109	64	79	178	0	60
304	1	35	0	20.9921	74.5	1814	0	29	22	62.9	173.1	0	15	41.3	1.06802	5.50818	213	1.00481	89.0262	5.38447	96.9205	4.7	1	1	118.5	76.5	90.5	173.1	0	1
306	0	57	0	19.7715	70	372	0	29	26	45.5	151.7	0	20	85	2.1981	7.1115	275	1.11771	99.0291	5.32896	95.9213	5.5	1	1	124.5	82	96.1667	151.7	0	1
308	1	52	0	26.8706	85	4632	0	27	14	77.2	169.5	0	29	44.9	1.16111	4.93926	191	1.45641	129.038	5.71753	102.916	5.4	1	3	131	86.5	101.333	169.5	0	36
309	1	74	0	22.9379	78	4608	0	15	18	62.6	165.2	1	9	40.1	1.03699	5.58576	216	1.02739	91.0268	4.9959	89.9262	5.6	1	2	143	87.5	106	165.2	0	0
312	0	52	0	19.2553	68	704	0	15	15	46.5	155.4	0	8	39.3	1.0163	5.19786	201	0.64353	57.0168	4.88488	87.9278	4.7	1	1	107	71.5	83.3333	155.4	0	1
315	1	41	0	21.5318	77	4397	0	31	23	62.3	170.1	0	14	66.6	1.72228	4.88754	189	0.51934	46.0135	5.21794	93.9229	4.8	1	1	106	66.5	79.6667	170.1	0	0
316	1	39	1	25.3452	87.5	728	1	24	13	77	174.3	0	19	41.7	1.07836	4.5255	175	2.08865	185.054	5.77304	103.915	5.9	1	3	100.5	62.5	75.1667	174.3	0	18
317	0	50	0	18.5233	72.5	4098	0	21	18	45.6	156.9	0	7	40.1	1.03699	4.75824	184	1.36609	121.036	4.9959	89.9262	4.8	1	1	124	82.5	96.3333	156.9	0	1
319	1	45	1	27.3569	85	3642	1	19	16	71	161.1	0	16	31.7	0.819762	5.4306	210	1.63705	145.043	5.43998	97.9196	5.1	1	3	122.5	76	91.5	161.1	0	1
320	1	55	1	25.5049	82.3	2526	0	22	18	72.5	168.6	1	12	36.4	0.941304	6.23226	241	1.20803	107.031	5.43998	97.9196	5.7	1	1	113	71	85	168.6	0	12.91
321	0	48	0	17.0721	58	3652	0	12	14	41.6	156.1	0	8	112.9	2.91959	6.5943	255	0.4516	40.0118	5.16243	92.9237	5.2	1	1	110.5	66.5	81.1667	156.1	0	0
322	1	45	1	22.8505	80	4104	0	25	12	70.3	175.4	0	28	30.7	0.793902	5.45646	211	1.04997	93.0273	5.60651	100.917	5	1	3	112	69.5	83.6667	175.4	0	0
323	1	56	0	21.2834	76	363	0	19	21	60.5	168.6	1	16	54	1.39644	4.55136	176	1.19674	106.031	5.88406	105.913	5.5	1	1	131	83	99	168.6	0	1
324	1	57	0	21.3182	76.7	2943	0	15	15	61.9	170.4	1	31	69.1	1.78693	5.37888	208	0.55321	49.0144	4.82937	86.9287	5.554	2	3	118.5	79.5	92.5	170.4	0	126
325	1	47	1	27.0305	94	3323	0	44	23	76.2	167.9	0	32	51.2	1.32403	6.38742	247	1.70479	151.044	4.77386	85.9295	5.5	1	3	113	74	87	167.9	1	18
328	1	50	0	25.2524	80.5	4017	0	17	15	66.6	162.4	1	19	44.3	1.1456	5.22372	202	0.76772	68.02	5.43998	97.9196	5.5	3	3	118.5	76.5	90.5	162.4	0	154
332	1	56	0	20.5329	72.5	3292	0	16	16	59.9	170.8	1	13	82.5	2.13345	6.2064	240	0.76772	68.02	5.82855	104.914	4.8	2	3	109	70	83	170.8	0	110
334	1	72	1	20.6311	76	1526	0	30	23	56.1	164.9	1	11	41.2	1.06543	4.75824	184	1.03868	92.027	5.66202	101.916	5.4	1	1	101	68.5	79.3333	164.9	0	0
335	0	46	1	26.054	74.5	2515	0	19	17	56.3	147	0	14	42.7	1.10422	5.97366	231	1.10642	98.0288	5.551	99.918	5.5	1	1	133	81.5	98.6667	147	0	4.2
338	1	66	0	23.7024	85.2	2179	0	13	14	66.5	167.5	1	13	63.6	1.6447	5.84436	226	0.5645	50.0147	5.16243	92.9237	5.1	1	2	111.5	70	83.8333	167.5	0	1
341	0	52	0	20.6279	65	1112	0	18	12	51.3	157.7	1	10	73	1.88778	5.24958	203	1.17416	104.031	4.82937	86.9287	5.4	1	1	101.5	58	72.5	157.7	0	60
342	1	65	1	29.8059	104.5	2822	0	20	24	89	172.8	0	22	38.7	1.00078	4.80996	186	1.10642	98.0288	5.71753	102.916	4.84	2	2	123.5	81	95.1667	172.8	1	84
344	1	43	0	24.0612	85.5	4368	0	32	17	71.1	171.9	0	36	46.4	1.1999	5.27544	204	0.53063	47.0138	4.82937	86.9287	5.4	2	3	113.5	72	85.8333	171.9	0	126
346	1	56	0	22.2534	79	767	0	28	19	61.1	165.7	0	65	54.7	1.41454	6.05124	234	1.55802	138.041	5.88406	105.913	5.4	2	2	120	77	91.3333	165.7	0	90
347	1	47	0	24.0409	84.2	4362	0	20	18	74.3	175.8	0	26	46.4	1.1999	4.75824	184	1.09513	97.0285	5.10692	91.9246	4.9	1	3	125	79	94.3333	175.8	0	66
349	1	50	0	20.747	72.3	3974	1	16	20	60.1	170.2	1	10	59.7	1.54384	4.42206	171	0.32741	29.0085	5.10692	91.9246	5.1	1	1	137	88	104.333	170.2	0	36
351	1	55	0	19.6269	73.5	2542	0	17	11	55	167.4	0	80	49.6	1.28266	4.5255	175	0.72256	64.0188	5.71753	102.916	4.9	2	1	101.5	64.5	76.8333	167.4	0	84
359	0	50	0	20.2638	70	3473	0	19	14	52.2	160.5	0	31	72.2	1.86709	5.61162	217	0.99352	88.0259	5.38447	96.9205	5.7	1	1	109.5	67.5	81.5	160.5	0	1
360	0	52	0	24.0282	85.5	902	0	31	28	58.4	155.9	0	40	60.6	1.56712	4.73238	183	0.44031	39.0115	5.27345	94.9221	5.2	1	1	113	76.5	88.6667	155.9	1	0
363	0	45	0	20.3181	71	1989	0	17	19	49.7	156.4	1	9	77	1.99122	5.14614	199	0.44031	39.0115	4.9959	89.9262	5.1	1	1	121	77.5	92	156.4	0	32.76
367	0	44	0	24.6052	77	4318	0	19	12	63.7	160.9	0	12	39.2	1.01371	5.3013	205	0.84675	75.022	4.82937	86.9287	5.2	1	1	108	65.5	79.6667	160.9	0	1
368	1	68	0	25.5978	93.6	4469	0	17	18	69.1	164.3	0	20	46.4	1.1999	5.6892	220	2.07736	184.054	5.551	99.918	5.2	1	1	129.5	77.5	94.8333	164.3	1	1
372	0	47	0	20.6279	66.1	4377	0	15	13	50.2	156	0	10	72	1.86192	4.83582	187	0.41773	37.0109	4.71835	84.9303	4.8	1	2	81.5	54	63.1667	156	0	1
374	0	55	0	23.6634	80.3	399	0	17	15	58.7	157.5	0	15	42.8	1.10681	4.47378	173	0.85804	76.0223	5.60651	100.917	5.4	1	1	136.5	87	103.5	157.5	1	0
375	0	47	0	19.2966	60.3	2620	0	12	16	46.9	155.9	0	11	81.7	2.11276	5.09442	197	0.50805	45.0132	4.66284	83.9311	4.4	1	1	91.5	55.5	67.5	155.9	0	12
376	0	45	0	22.2824	71	2559	0	12	14	57.4	160.5	0	19	71.4	1.8464	4.60308	178	0.50805	45.0132	4.49631	80.9336	4.7	1	1	130	73.5	92.3333	160.5	0	0
379	1	51	0	26.1082	83.5	2205	0	19	23	79.5	174.5	0	23	49	1.26714	6.0771	235	0.80159	71.0209	5.99508	107.911	5	3	3	130.5	86	100.833	174.5	0	154
380	1	64	0	17.9776	76	1839	0	11	19	52.2	170.4	1	21	46	1.18956	4.42206	171	0.83546	74.0218	4.9959	89.9262	5.1	1	1	136.5	82	100.167	170.4	0	44
381	1	51	1	23.1577	80.8	3846	0	24	18	60.7	161.9	0	29	54.6	1.41196	6.0771	235	0.75643	67.0197	5.16243	92.9237	5.1	1	1	120	79.5	93	161.9	0	1
382	1	45	1	23.0547	81	3948	0	23	16	63.3	165.7	0	57	42.7	1.10422	5.50818	213	2.73218	242.071	5.71753	102.916	5.4	1	3	112.5	79	90.1667	165.7	0	1
384	0	45	0	20.8855	65.6	2589	0	8	9	53.4	159.9	0	6	55.7	1.4404	3.7497	145	0.40644	36.0106	4.49631	80.9336	5	1	1	89.5	52	64.5	159.9	0	0
385	0	51	0	18.1385	62	4389	0	19	24	46.9	160.8	1	28	70	1.8102	7.2408	280	1.95317	173.051	4.94039	88.927	5.2	1	1	109	68.5	82	160.8	0	0
386	1	52	0	21.616	75.3	4410	0	15	12	63.8	171.8	1	14	73.5	1.90071	5.09442	197	0.4516	40.0118	4.66284	83.9311	4.9	1	1	112	72	85.3333	171.8	0	12
387	1	56	0	17.1316	71.6	3336	0	9	15	50.8	172.2	0	16	46.6	1.20508	6.0771	235	1.90801	169.05	4.82937	86.9287	5.4	1	3	101	66	77.6667	172.2	0	0
388	0	45	0	23.3621	78.5	2501	0	17	19	58.1	157.7	1	9	54.4	1.40678	4.42206	171	0.91449	81.0238	4.49631	80.9336	5.248	1	1	108.5	69	82.1667	157.7	0	17.5
393	1	48	0	21.4687	87	1106	0	24	18	64.7	173.6	0	46	47.3	1.22318	5.48232	212	1.09513	97.0285	5.38447	96.9205	5.2	3	2	115	74	87.6667	173.6	0	154
395	1	56	0	19.2455	72.2	4305	0	15	12	58	173.6	0	16	52.1	1.34731	6.28398	243	0.86933	77.0226	5.71753	102.916	4.7	3	3	124	74	90.6667	173.6	0	154
397	1	54	1	23.3909	81.2	680	0	27	20	62.3	163.2	0	28	33.4	0.863724	4.49964	174	1.29835	115.034	4.9959	89.9262	5.4	3	3	91.5	57	68.5	163.2	0	175
399	1	57	0	22.4392	81	361	0	18	20	56.8	159.1	0	15	37.2	0.961992	3.43938	133	0.5645	50.0147	5.43998	97.9196	4.9	1	1	112	74	86.6667	159.1	0	0
400	1	59	0	22.4969	83.9	3970	0	24	16	71.6	178.4	0	24	59.5	1.53867	6.56844	254	0.74514	66.0194	5.32896	95.9213	5.2	1	3	128	76	93.3333	178.4	0	0
401	1	60	1	24.1615	92	720	0	23	19	68.6	168.5	0	22	63.6	1.6447	5.45646	211	1.16287	103.03	5.77304	103.915	5.6	1	1	141.5	86	104.5	168.5	1	12
403	1	58	0	18.2531	70	4275	0	18	25	54	172	0	12	59.8	1.54643	5.76678	223	0.57579	51.015	5.10692	91.9246	5.6	1	3	91	64.5	73.3333	172	0	0
404	0	48	0	19.0101	57.6	1447	0	12	12	40.8	146.5	1	8	80.4	2.07914	5.37888	208	0.32741	29.0085	4.94039	88.927	5.1	1	1	90	57	68	146.5	0	0
406	0	48	0	18.8718	63.3	452	0	15	18	49.1	161.3	1	17	57.2	1.47919	4.24104	164	1.21932	108.032	4.77386	85.9295	5.1	1	1	159	93	115	161.3	0	0
407	1	56	0	18.9347	73.7	341	0	15	16	51.3	164.6	0	26	59.7	1.54384	5.5599	215	0.98223	87.0256	4.71835	84.9303	5.1	1	1	107	69.5	82	164.6	0	0
408	1	48	1	24.3375	88.8	365	0	28	23	66.5	165.3	0	18	46.9	1.21283	5.50818	213	1.45641	129.038	5.16243	92.9237	5.5	1	1	145.5	90.5	108.833	165.3	0	1
409	1	51	0	22.5878	87.6	357	0	9	14	63.6	167.8	0	17	46.3	1.19732	5.12028	198	1.25319	111.033	5.551	99.918	4.9	3	3	105.5	64.5	78.1667	167.8	0	154
410	0	57	0	17.7329	57	421	0	20	18	45	159.3	0	10	79.1	2.04553	6.69774	259	0.47418	42.0123	4.94039	88.927	5	1	1	113.5	76.5	88.8333	159.3	0	0
413	1	52	1	20.8247	73	364	0	17	13	57.8	166.6	1	18	67	1.73262	5.32716	206	0.50805	45.0132	5.77304	103.915	5.3	1	1	122.5	77.5	92.5	166.6	0	0
416	0	45	0	21.4463	72.8	4396	0	12	13	58.6	165.3	0	8	41.2	1.06543	5.01684	194	0.80159	71.0209	5.16243	92.9237	5	1	3	99	62	74.3333	165.3	0	0
418	1	49	0	23.8801	87.7	3367	0	13	31	73.3	175.2	0	28	40.3	1.04216	4.18932	162	1.33222	118.035	5.21794	93.9229	4.9	2	3	110.5	67.5	81.8333	175.2	0	126
420	0	56	0	24.0013	76.7	3985	0	13	14	56.7	153.7	0	10	32.2	0.832692	5.3013	205	1.18545	105.031	5.66202	101.916	5.5	1	1	105	70	81.6667	153.7	0	0
421	1	53	0	25.111	86	1721	1	21	13	70.2	167.2	1	28	44.8	1.15853	5.79264	224	1.08384	96.0282	6.05059	108.911	6.1	1	3	124	81.5	95.6667	167.2	0	2.8
422	0	48	0	21.5269	66	4445	0	12	11	55.8	161	1	13	69.4	1.79468	5.01684	194	0.75643	67.0197	5.38447	96.9205	5.4	1	1	102	66	78	161	0	2.8
423	1	54	0	22.7199	76.8	4395	0	18	11	58.6	160.6	0	31	43.2	1.11715	6.54258	253	1.36609	121.036	4.9959	89.9262	5.1	1	3	105	65.5	78.6667	160.6	0	1
427	1	52	0	22.0679	87.8	4382	0	16	16	73.5	182.5	0	29	50.8	1.31369	4.57722	177	0.93707	83.0244	5.66202	101.916	5.6	2	2	104	66	78.6667	182.5	0	126
428	0	48	0	24.3365	81.6	4382	0	24	16	60.6	157.8	0	14	85.8	2.21879	4.9134	190	0.44031	39.0115	4.77386	85.9295	5.2	1	1	102	66	78	157.8	1	36
429	0	54	0	23.5157	87.8	1826	0	25	20	64.8	166	0	13	62.5	1.61625	5.79264	224	0.86933	77.0226	5.49549	98.9188	5.6	1	1	119	71.5	87.3333	166	1	0
431	1	60	0	21.703	79	1513	0	17	15	60.6	167.1	0	12	52.8	1.36541	5.27544	204	0.97094	86.0253	5.05141	90.9254	5.2	1	1	127	73.5	91.3333	167.1	0	0
432	0	58	0	18.6617	69.8	1130	0	15	14	49.4	162.7	1	9	57.5	1.48695	5.53404	214	1.15158	102.03	5.43998	97.9196	5.2	1	1	117.5	74	88.5	162.7	0	0
437	1	53	0	20.3145	75	1593	0	13	11	62	174.7	0	13	46.7	1.20766	5.37888	208	0.97094	86.0253	5.05141	90.9254	4.9	1	3	101.5	61.5	74.8333	174.7	0	22
438	1	53	1	24.1735	86.2	3013	0	21	15	72.6	173.3	0	14	36.5	0.94389	4.60308	178	0.84675	75.022	5.93957	106.912	5.4	1	1	119.5	81.5	94.1667	173.3	0	0
439	0	51	1	30.5515	99.9	724	1	35	22	69.2	150.5	0	28	34.8	0.899928	6.51672	252	2.98056	264.078	5.32896	95.9213	6.1	1	1	134	86.5	102.333	150.5	1	0
440	1	58	1	23.9608	88.6	365	0	36	25	69.9	170.8	0	25	26.4	0.682704	5.09442	197	2.00962	178.052	5.93957	106.912	5.35	1	3	119.5	75	89.8333	170.8	0	0
441	1	56	0	24.1837	83.2	1701	0	32	25	68.5	168.3	0	44	46.1	1.19215	6.28398	243	1.25319	111.033	5.60651	100.917	5.5	3	1	125.5	74.5	91.5	168.3	0	154
443	0	54	0	23.4953	75	1399	0	10	10	60.6	160.6	0	14	41.7	1.07836	5.35302	207	1.65963	147.043	5.551	99.918	5.7	1	1	125	80	95	160.6	0	0
445	0	49	0	23.2088	79.5	1059	0	17	15	55.4	154.5	1	9	41.8	1.08095	4.86168	188	1.03868	92.027	4.94039	88.927	5.2	1	1	124.5	78.5	93.8333	154.5	0	1
446	1	45	1	25.1946	83.3	695	1	43	28	77.6	175.5	0	41	28.7	0.742182	3.98244	154	2.13381	189.056	5.88406	105.913	5.8	3	3	97.5	63.5	74.8333	175.5	0	154
447	1	51	0	19.4569	71.2	4312	0	10	15	53.1	165.2	0	12	58.4	1.51022	5.32716	206	0.95965	85.025	4.55182	81.9328	5.4	3	2	112	68	82.6667	165.2	0	154
451	1	52	1	26.2886	89	727	0	26	20	79.5	173.9	0	19	29.9	0.773214	6.05124	234	2.02091	179.053	5.27345	94.9221	5.6	1	3	140	88.5	105.667	173.9	0	1
453	1	57	1	24.4729	82.2	2616	0	17	19	60.4	157.1	0	21	51.8	1.33955	4.34448	168	0.74514	66.0194	5.82855	104.914	5.4	2	1	106	70	82	157.1	0	90
454	0	53	0	18.2999	64.6	2616	0	12	17	43.4	154	0	10	57.6	1.48954	4.47378	173	0.57579	51.015	4.55182	81.9328	4.7	1	1	115	67.5	83.3333	154	0	0
455	1	48	0	21.767	78	3652	0	21	19	63.5	170.8	0	13	49.1	1.26973	4.7841	185	0.53063	47.0138	5.16243	92.9237	4.84	1	3	121	78.5	92.6667	170.8	0	0
457	0	56	0	23.1911	69.4	4363	0	15	17	55	154	0	8	75.9	1.96277	5.61162	217	1.10642	98.0288	5.32896	95.9213	4.7	1	1	119.5	72.5	88.1667	154	0	0
460	1	35	0	21.4745	79	1100	0	25	33	69.5	179.9	0	25	54	1.39644	5.5599	215	2.87895	255.075	4.9959	89.9262	5.4	1	1	126	81	96	179.9	0	22
464	0	53	0	19.3329	64.5	800	0	11	14	50.8	162.1	1	11	64.1	1.65763	5.09442	197	0.36128	32.0094	4.4408	79.9344	5.248	1	3	93.5	68	76.5	162.1	0	0
465	0	50	0	19.8434	67.3	4348	0	11	13	51.5	161.1	0	7	69.2	1.78951	5.172	200	0.40644	36.0106	4.55182	81.9328	4.7	1	1	76.5	44	54.8333	161.1	0	0
467	1	49	0	24.0096	87.8	4174	0	27	21	66.8	166.8	0	28	37.3	0.964578	5.87022	227	1.06126	94.0276	5.38447	96.9205	5.4	1	3	107.5	74	85.1667	166.8	0	0
469	1	52	1	22.4623	79	4069	0	31	22	59.9	163.3	1	21	38.2	0.987852	5.172	200	0.75643	67.0197	5.43998	97.9196	4.9	1	1	130.5	85	100.167	163.3	0	60
473	1	45	0	22.2478	81.5	1419	0	16	13	69.7	177	0	11	36	0.93096	4.49964	174	0.37257	33.0097	4.4408	79.9344	5	1	3	121.5	71.5	88.1667	177	0	0
475	1	47	1	26.9089	94.2	4174	1	54	34	79.7	172.1	0	40	48.9	1.26455	7.44768	288	3.02572	268.079	5.77304	103.915	5.5	3	3	125.5	80.5	95.5	172.1	1	175
477	1	47	1	22.9618	86.5	1415	0	22	14	69.2	173.6	0	32	43.2	1.11715	7.39596	286	2.3709	210.062	5.05141	90.9254	5.1	1	3	122	76.5	91.6667	173.6	0	36
479	1	48	1	30.1253	96	2644	1	27	19	75.3	158.1	1	31	50.7	1.3111	5.22372	202	0.9032	80.0235	5.43998	97.9196	5.6	1	1	132	85.5	101	158.1	1	1
480	0	45	0	18.5184	57	4313	0	9	15	41.5	149.7	0	5	75.1	1.94209	5.0427	195	0.21451	19.0056	4.82937	86.9287	4.5	1	1	76.5	43.5	54.5	149.7	0	1
484	0	46	0	20.1117	63	3773	0	7	9	46.1	151.4	0	8	64.4	1.66538	4.3962	170	0.5645	50.0147	5.88406	105.913	4.8	1	1	121	58.5	79.3333	151.4	0	1
485	0	52	0	20.2511	75	1457	0	18	22	55	164.8	1	17	59	1.52574	5.35302	207	0.48547	43.0126	4.60733	82.9319	5.5	1	1	112	69.5	83.6667	164.8	0	0
486	1	54	0	21.9215	82.5	2975	0	11	16	71.5	180.6	0	14	38.7	1.00078	4.18932	162	0.92578	82.0241	4.9959	89.9262	5.2	3	3	120.5	80	93.5	180.6	0	154
488	0	51	0	21.3128	76	252	0	21	22	52	156.2	0	25	56.1	1.45075	5.8185	225	1.09513	97.0285	4.60733	82.9319	5.4	1	2	110.5	65.5	80.5	156.2	0	1
491	0	56	0	21.2382	82	3287	0	13	14	55.6	161.8	0	15	65.1	1.68349	5.92194	229	1.08384	96.0282	5.16243	92.9237	5.2	2	1	114	71	85.3333	161.8	1	122.5
493	0	45	1	25.696	79	4143	0	20	19	55.3	146.7	0	15	56.3	1.45592	5.5599	215	1.45641	129.038	4.88488	87.9278	4.8	1	1	112.5	72.5	85.8333	146.7	0	0
494	0	36	0	21.8038	66	2464	0	11	14	55.4	159.4	1	7	39.8	1.02923	3.67212	142	0.48547	43.0126	4.88488	87.9278	4.4	1	3	103.5	56	71.8333	159.4	0	3.185
497	1	54	1	24.389	82.5	1111	0	54	27	60.5	157.5	0	65	34	0.87924	6.12882	237	2.06607	183.054	5.77304	103.915	5.6	1	1	125.5	81.5	96.1667	157.5	0	12
498	1	43	0	25.4035	90.5	752	0	21	18	77	174.1	0	18	48.3	1.24904	5.53404	214	1.26448	112.033	5.71753	102.916	5.656	1	3	128	87.5	101	174.1	1	0
501	0	38	0	22.875	74.5	2881	0	19	17	59	160.6	0	9	63.1	1.63177	4.60308	178	0.72256	64.0188	4.60733	82.9319	4.6	1	2	99.5	61.5	74.1667	160.6	0	60
502	0	38	0	19.17	63	2010	0	14	16	45.7	154.4	0	15	50	1.293	4.37034	169	0.76772	68.02	4.38529	78.9352	5	1	3	97	66	76.3333	154.4	0	0
503	0	35	0	18.9377	61.5	3311	0	15	21	42.1	149.1	0	12	55.4	1.43264	4.70652	182	0.66611	59.0173	4.55182	81.9328	4.8	1	1	117	79	91.6667	149.1	0	1
505	1	55	0	26.5119	89.6	2880	0	26	24	81.1	174.9	0	14	44.6	1.15336	6.02538	233	1.68221	149.044	4.88488	87.9278	5.4	1	2	99.5	66	77.1667	174.9	0	0
509	0	43	0	17.3192	59.5	4425	0	13	10	43.4	158.3	0	11	58.5	1.51281	5.09442	197	1.17416	104.031	5.66202	101.916	4.7	1	1	105	65	78.3333	158.3	0	0
513	1	60	0	22.956	84	364	0	14	15	65.1	168.4	1	14	44.2	1.14301	5.22372	202	2.22413	197.058	5.38447	96.9205	4.8	1	1	95	64	74.3333	168.4	0	35
515	0	48	0	20.5793	64.3	4722	0	16	13	48.3	153.2	0	15	61.1	1.58005	5.24958	203	0.62095	55.0162	5.05141	90.9254	5.2	1	1	106	68	80.6667	153.2	0	36
516	1	54	0	22.9027	80.5	2955	1	22	11	70.3	175.2	0	25	37	0.95682	5.87022	227	0.9032	80.0235	5.38447	96.9205	5.5	1	3	84	58.5	67	175.2	0	1
517	0	49	0	22.2241	74.5	2237	0	78	64	62.8	168.1	0	63	71.1	1.83865	5.40474	209	0.4516	40.0118	5.10692	91.9246	4.8	1	1	122.5	76	91.5	168.1	0	0
518	1	62	1	25.2769	83.8	1486	0	18	15	68.4	164.5	0	26	40.9	1.05767	6.12882	237	1.82898	162.048	5.49549	98.9188	5.1	3	1	119.5	77	91.1667	164.5	0	154
521	0	54	0	19.1234	65.3	1008	0	9	14	47.8	158.1	0	10	83.1	2.14897	6.38742	247	0.51934	46.0135	4.9959	89.9262	5	1	1	143	86	105	158.1	0	2.12333
523	1	44	0	19.7691	74	4207	0	12	14	57.2	170.1	0	17	53	1.37058	3.98244	154	0.42902	38.0112	5.551	99.918	5.2	1	2	98	63	74.6667	170.1	0	12
524	1	52	0	23.1987	81.3	4710	0	15	12	62.7	164.4	0	11	53.2	1.37575	5.32716	206	0.88062	78.0229	5.32896	95.9213	4.4	1	2	146.5	95.5	112.5	164.4	0	0
525	0	52	0	21.0254	68.7	4445	0	25	14	54.5	161	0	15	76.4	1.9757	5.45646	211	0.74514	66.0194	5.05141	90.9254	5	1	1	81	49.5	60	161	0	0
526	1	50	1	24.4851	86.3	4158	0	37	26	74.9	174.9	0	50	47.3	1.22318	6.62016	256	0.94836	84.0247	5.60651	100.917	5.1	1	3	111.5	69.5	83.5	174.9	0	0
528	0	50	0	22.9873	80	3967	0	8	8	61.3	163.3	0	8	51.3	1.32662	4.29276	166	0.36128	32.0094	4.4408	79.9344	5.5	1	1	105.5	68	80.5	163.3	1	0
529	1	63	0	28.3016	96	2898	0	45	29	74	161.7	1	32	34.2	0.884412	3.12906	121	0.64353	57.0168	5.27345	94.9221	5	1	3	134	84	100.667	161.7	1	1
532	1	48	0	24.1294	82	4344	0	31	20	71.8	172.5	0	45	63.5	1.64211	7.57698	293	1.65963	147.043	5.38447	96.9205	5.1	2	2	118	78.5	91.6667	172.5	0	84
534	1	48	0	29.5686	96.5	4018	0	23	16	91.8	176.2	0	21	56	1.44816	5.53404	214	1.52415	135.04	5.77304	103.915	5.4	1	1	145	97.5	113.333	176.2	1	66
535	1	52	1	29.2386	97.5	2214	1	18	16	86.6	172.1	0	45	39.1	1.01113	7.03392	272	1.95317	173.051	5.93957	106.912	5.4	1	3	146	94.5	111.667	172.1	1	60
538	1	47	1	25.4065	82.3	4375	0	16	12	68.5	164.2	0	19	39.8	1.02923	5.61162	217	1.97575	175.051	5.93957	106.912	5.9	1	3	121	74	89.6667	164.2	0	0
540	1	52	0	26.0858	83.6	3307	0	17	12	73.8	168.2	0	24	71.6	1.85158	5.172	200	0.76772	68.02	5.60651	100.917	5.1	2	1	129	83	98.3333	168.2	0	126
541	1	60	1	22.2976	85.1	1441	0	41	40	61	165.4	0	24	51.4	1.3292	5.48232	212	1.07255	95.0279	5.43998	97.9196	5.4	1	2	150	97	114.667	165.4	0	0
542	0	58	1	26.3585	80.5	1822	0	10	12	60.1	151	0	12	36.8	0.951648	6.69774	259	3.0483	270.079	5.82855	104.914	5.9	1	1	136.5	82	100.167	151	1	0
544	0	49	0	22.4314	76	293	0	19	22	58	160.8	1	8	68.8	1.77917	5.3013	205	0.83546	74.0218	4.60733	82.9319	5.4	1	1	96	57	70	160.8	0	0
545	1	50	1	19.8318	78.8	4382	0	22	18	53.6	164.4	0	14	37.6	0.972336	5.3013	205	1.62576	144.042	5.49549	98.9188	5.2	1	3	108.5	68	81.5	164.4	0	0
546	1	55	0	22.5941	83.6	4375	0	25	20	67.7	173.1	0	15	44.2	1.14301	5.22372	202	0.4516	40.0118	5.82855	104.914	5	1	1	149	96	113.667	173.1	0	1
547	0	53	0	22.6075	74.6	2427	0	10	22	55.3	156.4	0	8	71.3	1.84382	6.56844	254	0.80159	71.0209	4.60733	82.9319	5	1	1	127	65.5	86	156.4	0	0
551	1	56	0	23.8239	82.2	2932	0	39	31	59.7	158.3	1	19	39.4	1.01888	7.05978	273	3.39829	301.088	5.38447	96.9205	5.8	1	2	124.5	81.5	95.8333	158.3	0	22
553	0	69	0	20.737	65.7	3960	0	14	18	48.1	152.3	0	8	71.1	1.83865	4.80996	186	0.40644	36.0106	4.82937	86.9287	4.8	1	1	99	59.5	72.6667	152.3	0	0
554	0	46	0	27.0052	89	1099	0	12	15	73.7	165.2	0	13	48	1.24128	6.23226	241	1.03868	92.027	4.9959	89.9262	5.5	1	1	124	76.5	92.3333	165.2	1	1
559	1	59	1	23.1277	89.5	4371	0	26	18	69.7	173.6	0	13	49	1.26714	4.68066	181	0.66611	59.0173	5.71753	102.916	4.8	1	3	95	61	72.3333	173.6	0	0
560	0	49	0	18.6412	69	2035	0	12	19	48.2	160.8	1	12	47	1.21542	4.70652	182	0.95965	85.025	4.94039	88.927	5.4	1	1	92	56.5	68.3333	160.8	0	0
561	0	63	0	19.6149	74.5	2700	0	27	21	46.7	154.3	0	20	47.5	1.22835	5.74092	222	1.26448	112.033	5.38447	96.9205	5.2	1	1	135	81	99	154.3	0	0
563	1	48	0	24.6276	84	1932	0	25	21	66.4	164.2	1	54	44	1.13784	5.37888	208	2.08865	185.054	5.05141	90.9254	5.4	1	2	131	86	101	164.2	0	0
565	1	66	0	24.6796	84	4195	0	14	18	55.9	150.5	1	29	29.6	0.765456	4.44792	172	1.9193	170.05	4.77386	85.9295	5.6	1	3	108.5	66.5	80.5	150.5	0	0
566	1	56	0	23.1363	91	1058	0	13	14	65.3	168	0	13	41	1.06026	5.06856	196	1.16287	103.03	5.38447	96.9205	5.5	2	3	130.5	85.5	100.5	168	1	84
567	1	55	0	21.7232	72	357	0	11	13	58	163.4	1	10	53.4	1.38092	4.49964	174	0.42902	38.0112	4.77386	85.9295	4.8	2	1	128.5	80	96.1667	163.4	0	101
568	0	45	0	19.6582	74.8	3507	0	16	14	51.4	161.7	0	6	59.7	1.54384	4.55136	176	0.7903	70.0206	4.77386	85.9295	4.9	1	1	118.5	73	88.1667	161.7	0	0
569	1	44	1	28.027	91	4349	0	39	25	74.1	162.6	0	25	32.2	0.832692	5.24958	203	1.55802	138.041	5.27345	94.9221	5.4	1	1	115.5	71.5	86.1667	162.6	1	18
570	1	63	0	18.4613	68	4116	0	14	20	50.2	164.9	1	9	52.2	1.34989	4.24104	164	0.28225	25.0073	5.16243	92.9237	5	1	1	107.5	70.5	82.8333	164.9	0	54
571	1	52	0	22.4811	75.7	2142	0	26	25	65.2	170.3	0	40	27.1	0.700806	4.5255	175	2.17897	193.057	4.9959	89.9262	5.2	1	1	107	68.5	81.3333	170.3	0	18
574	1	63	0	20.5571	70	744	0	16	22	63.1	175.2	0	29	80	2.0688	5.12028	198	0.80159	71.0209	5.49549	98.9188	5.1	2	2	116	74.5	88.3333	175.2	0	126
575	1	56	0	19.8785	71	640	0	27	19	60.6	174.6	1	17	49.9	1.29041	5.32716	206	0.80159	71.0209	5.49549	98.9188	5.1	2	2	98.5	54.5	69.1667	174.6	0	84
577	0	40	0	27.1878	96	3554	0	25	24	67.7	157.8	0	34	71	1.83606	6.02538	233	0.48547	43.0126	4.9959	89.9262	5.2	1	1	129	81	97	157.8	1	0
578	1	54	1	24.7586	87	4249	0	55	19	71.3	169.7	0	22	37.5	0.96975	6.30984	244	2.08865	185.054	5.49549	98.9188	5.2	1	2	111.5	68	82.5	169.7	0	0
579	0	58	0	19.1887	68.5	1256	0	15	24	47.6	157.5	0	12	49.9	1.29041	5.37888	208	0.71127	63.0185	5.71753	102.916	5.6	1	1	109.5	69	82.5	157.5	0	2.8
580	0	48	0	17.8465	68.5	4123	0	8	12	42.6	154.5	1	15	79.7	2.06104	5.22372	202	1.5806	140.041	4.94039	88.927	4.8	1	1	124.5	78	93.5	154.5	0	60
582	1	50	0	23.3514	83.1	2911	0	22	13	62.5	163.6	0	27	49.5	1.28007	5.9478	230	0.9032	80.0235	5.88406	105.913	5.2	1	2	138	78	98	163.6	0	1
583	0	44	0	21.7306	65.7	1432	0	8	16	55.7	160.1	0	8	64.9	1.67831	4.6548	180	0.42902	38.0112	5.16243	92.9237	4.8	1	2	114	74.5	87.6667	160.1	0	0
584	0	39	0	19.5764	65.6	1087	0	11	17	48.5	157.4	0	15	68.4	1.76882	6.465	250	0.62095	55.0162	4.9959	89.9262	5.7	1	1	104	59	74	157.4	0	12
585	1	64	0	28.6374	98	1080	0	29	21	71.4	157.9	0	21	28.9	0.747354	4.60308	178	1.47899	131.039	5.60651	100.917	5.35	1	2	134	82.5	99.6667	157.9	1	0
588	1	63	0	22.0187	77.5	436	0	28	26	52.9	155	0	54	54.7	1.41454	5.63748	218	1.9193	170.05	5.93957	106.912	5.5	3	3	119.5	68.5	85.5	155	0	154
592	0	48	0	22.3459	72.7	4384	0	10	16	54.8	156.6	0	8	50.2	1.29817	6.36156	246	2.61928	232.068	4.49631	80.9336	5	1	3	102.5	61.5	75.1667	156.6	0	2.8
593	0	48	0	20.3549	73	4389	0	6	14	52.5	160.6	0	10	60.7	1.5697	4.21518	163	0.54192	48.0141	5.43998	97.9196	5.1	1	2	99	61	73.6667	160.6	0	34
594	1	44	1	26.0316	89	4325	0	27	18	70.1	164.1	0	29	51.9	1.34213	6.28398	243	1.70479	151.044	5.60651	100.917	5	2	3	117.5	71.5	86.8333	164.1	0	110
595	0	34	0	20.9817	66.5	3126	0	14	10	57.4	165.4	0	11	63.8	1.64987	6.51672	252	0.53063	47.0138	4.49631	80.9336	4.8	1	1	90	58	68.6667	165.4	0	12
597	0	34	0	19.0589	60	3123	0	16	12	53.6	167.7	0	13	67.6	1.74814	5.06856	196	0.94836	84.0247	4.66284	83.9311	4.4	2	3	95	63	73.6667	167.7	0	126
598	0	54	0	17.3524	59.8	1823	0	11	17	42.5	156.5	0	7	32.8	0.848208	5.4306	210	0.97094	86.0253	5.16243	92.9237	5.6	1	1	126	78	94	156.5	0	1
600	0	54	0	21.7144	75	4356	0	26	23	51.9	154.6	0	14	56.7	1.46626	4.9134	190	0.94836	84.0247	4.66284	83.9311	5.1	1	1	110	70	83.3333	154.6	0	0
601	0	46	0	19.7629	67.6	701	0	12	18	48.9	157.3	1	12	74.4	1.92398	5.87022	227	0.66611	59.0173	4.32978	77.936	4.8	2	1	101.5	71.5	81.5	157.3	0	92
602	0	62	0	20.5464	64	4366	0	15	22	46.6	150.6	1	10	61.7	1.59556	5.32716	206	0.95965	85.025	4.94039	88.927	5.5	1	1	113.5	70.5	84.8333	150.6	0	0
604	0	49	0	22.1434	75.6	3282	0	18	19	56.9	160.3	0	9	67.4	1.74296	6.64602	257	0.38386	34.01	4.66284	83.9311	5.1	1	1	97.5	60	72.5	160.3	0	0
605	0	61	0	19.0085	74	363	0	17	18	51.5	164.6	0	29	70	1.8102	6.87876	266	1.4677	130.038	5.43998	97.9196	6	1	1	97.5	61.5	73.5	164.6	0	0
606	0	55	0	19.2637	60.8	1748	0	15	14	46.7	155.7	0	12	62.6	1.61884	5.4306	210	0.44031	39.0115	4.77386	85.9295	4.8	1	1	101.5	57.5	72.1667	155.7	0	0
607	0	52	0	19.9888	63	4571	0	13	15	49.9	158	0	15	90.6	2.34292	6.69774	259	0.83546	74.0218	5.43998	97.9196	5.2	1	1	114	73	86.6667	158	0	0
608	1	48	0	21.8398	84	1917	0	20	26	73.7	183.7	0	21	54	1.39644	5.40474	209	0.89191	79.0232	5.32896	95.9213	5	3	1	130.5	88.5	102.5	183.7	0	180
609	0	53	0	20.1723	70.5	3783	0	16	19	46.3	151.5	0	8	76.1	1.96795	5.32716	206	0.34999	31.0091	4.27427	76.9369	5.2	1	1	112.5	63.5	79.8333	151.5	0	1
610	0	39	0	19.9435	60	2876	0	12	10	48.1	155.3	1	6	85	2.1981	4.93926	191	0.36128	32.0094	4.16325	74.9385	5	1	1	92	54	66.6667	155.3	0	1
613	1	46	0	20.2552	70	4575	0	21	31	58.4	169.8	1	11	63.5	1.64211	4.62894	179	0.85804	76.0223	5.32896	95.9213	4.9	2	1	108	71.5	83.6667	169.8	0	84
614	1	52	0	23.3828	81.5	2913	0	27	23	67.1	169.4	0	23	51.5	1.33179	4.80996	186	0.9032	80.0235	5.16243	92.9237	5.2	1	1	123.5	76	91.8333	169.4	0	22
615	0	49	0	22.2635	77.4	2913	0	13	12	52.8	154	0	10	85.3	2.20586	6.74946	261	1.50157	133.039	5.21794	93.9229	4.8	1	1	123.5	63.5	83.5	154	0	1
616	1	56	0	25.2484	94.2	4270	0	20	19	77.5	175.2	1	18	29.2	0.755112	5.172	200	0.95965	85.025	5.43998	97.9196	5	1	3	101.5	67	78.5	175.2	1	44
618	0	48	0	24.7051	77	4398	0	20	14	62.3	158.8	0	10	50.5	1.30593	3.18078	123	0.36128	32.0094	4.82937	86.9287	5.2	1	1	138	89	105.333	158.8	0	0
620	0	48	0	21.2024	68.5	3247	0	18	13	48.6	151.4	0	12	48.9	1.26455	4.7841	185	0.85804	76.0223	4.88488	87.9278	4.9	1	3	95.5	64	74.5	151.4	0	0
621	1	50	0	23.8211	82	2151	0	13	24	69.9	171.3	0	15	46	1.18956	5.50818	213	0.98223	87.0256	5.43998	97.9196	5.6	2	3	111	75.5	87.3333	171.3	0	132
622	1	32	0	28.0542	93.5	372	0	16	16	91.3	180.4	0	11	32.2	0.832692	4.96512	192	0.85804	76.0223	5.05141	90.9254	5.1	1	1	149.5	94	112.5	180.4	1	10.2667
623	1	53	0	21.1058	85.1	351	0	12	12	63.9	174	1	9	69.9	1.80761	5.45646	211	0.9032	80.0235	4.94039	88.927	4.8	3	1	112	71.5	85	174	0	175
624	1	34	1	29.5733	95	4394	0	30	13	77.9	162.3	0	29	34.2	0.884412	4.6548	180	1.30964	116.034	4.38529	78.9352	5	1	3	132	81.5	98.3333	162.3	1	0
625	1	48	0	21.0742	76.2	4363	0	13	8	63	172.9	0	35	56.3	1.45592	6.28398	243	2.57412	228.067	5.27345	94.9221	5.1	2	3	104	70	81.3333	172.9	0	126
628	1	53	0	20.5968	75	4494	0	25	14	55.6	164.3	0	21	44.7	1.15594	4.5255	175	0.91449	81.0238	5.21794	93.9229	5.4	2	2	123	79	93.6667	164.3	0	90
631	0	37	0	19.6437	72.5	361	0	20	24	59.2	173.6	0	18	45.1	1.16629	3.43938	133	0.31612	28.0082	4.71835	84.9303	5.5	2	1	109	66	80.3333	173.6	0	84
632	1	44	0	21.9704	75.5	4323	0	16	16	65.3	172.4	0	9	48.5	1.25421	4.62894	179	0.72256	64.0188	4.94039	88.927	4.8	1	1	123	80.5	94.6667	172.4	0	0
634	1	40	0	21.8862	71	4352	0	8	19	63.4	170.2	1	13	41.2	1.06543	4.55136	176	0.71127	63.0185	5.16243	92.9237	5	2	1	112	67.5	82.3333	170.2	0	110
635	1	34	0	29.0127	88.5	4410	0	36	20	78.7	164.7	0	32	33.5	0.86631	6.95634	269	1.62576	144.042	5.99508	107.911	4.7	1	3	131.5	84.5	100.167	164.7	0	1
636	1	35	0	26.0169	88.3	4249	0	18	15	85.8	181.6	1	17	40.6	1.04992	5.50818	213	1.61447	143.042	5.05141	90.9254	4.6	1	2	128.5	79.5	95.8333	181.6	0	44
639	1	55	0	25.0073	86.3	2172	0	15	11	78.7	177.4	0	11	31.4	0.812004	4.83582	187	0.88062	78.0229	4.71835	84.9303	5	1	3	108	66	80	177.4	0	36
641	1	39	1	25.4482	83.5	370	0	24	21	75.9	172.7	0	25	28.9	0.747354	5.01684	194	4.32407	383.113	5.38447	96.9205	5.4	1	3	107.5	73	84.5	172.7	0	60
642	1	42	1	24.2638	84	369	1	31	19	72.2	172.5	0	43	39.8	1.02923	5.84436	226	2.58541	229.067	5.93957	106.912	6	1	2	109.5	73.5	85.5	172.5	0	0
644	1	35	0	16.6016	63.5	4337	0	11	12	49.4	172.5	0	12	48.7	1.25938	4.80996	186	0.65482	58.0171	5.27345	94.9221	4.9	1	3	102.5	64	76.8333	172.5	0	0
651	1	40	0	20.769	78	2930	0	12	11	64.7	176.5	0	10	53.7	1.38868	3.93072	152	0.38386	34.01	5.21794	93.9229	5.5	2	3	109	68.5	82	176.5	0	84
654	0	63	1	24.0857	71	4399	0	24	17	52.9	148.2	0	30	73.1	1.89037	6.64602	257	1.03868	92.027	5.05141	90.9254	6	1	1	126.5	77	93.5	148.2	0	0
658	0	68	0	18.7524	57.8	1647	0	11	17	41.8	149.3	0	8	78.6	2.0326	6.2064	240	0.60966	54.0159	4.38529	78.9352	5.6	1	1	93.5	57	69.1667	149.3	0	1
660	1	56	0	23.962	81	4452	0	17	14	68.6	169.2	1	16	37.5	0.96975	6.5943	255	1.62576	144.042	4.94039	88.927	5.1	1	3	115	77	89.6667	169.2	0	0
661	0	63	0	20.7118	73.5	1036	0	12	19	47.1	150.8	0	8	42.5	1.09905	4.83582	187	0.58708	52.0153	4.38529	78.9352	5.2	1	1	130.5	82.5	98.5	150.8	0	0
662	1	57	0	21.2186	75.6	4492	0	14	11	62.7	171.9	1	11	59.1	1.52833	4.37034	169	0.38386	34.01	5.27345	94.9221	4.7	2	1	108.5	67.5	81.1667	171.9	0	110
663	1	55	0	21.3692	83.7	2060	0	24	21	60.6	168.4	0	25	30.9	0.799074	6.05124	234	3.78215	335.098	5.71753	102.916	4.7	1	3	93	55	67.6667	168.4	0	4.2
664	0	53	0	15.7618	56.4	1705	0	20	26	39	157.3	0	14	65.9	1.70417	5.09442	197	0.7903	70.0206	4.9959	89.9262	5.2	1	1	125	68	87	157.3	0	0
666	0	62	0	19.2785	70	746	0	18	24	49.6	160.4	1	11	60.2	1.55677	4.37034	169	0.44031	39.0115	4.66284	83.9311	4.8	1	1	104	64	77.3333	160.4	0	1
669	0	55	1	21.0291	74.4	1742	0	25	17	53.7	159.8	0	11	69.7	1.80244	5.35302	207	0.83546	74.0218	5.60651	100.917	5.1	1	1	111.5	67	81.8333	159.8	0	0
673	1	57	0	19.441	77.7	3543	0	13	13	62.5	179.3	0	11	46.8	1.21025	5.06856	196	1.72737	153.045	5.05141	90.9254	5.1	2	2	121	76.5	91.3333	179.3	0	126
674	0	44	0	20.8482	72	1826	0	13	14	55.8	163.6	0	7	65.5	1.69383	5.32716	206	0.74514	66.0194	4.94039	88.927	4.6	1	1	107	64	78.3333	163.6	0	0
677	1	79	0	18.1223	71	1092	1	11	18	46.8	160.7	1	10	34.5	0.89217	3.95658	153	0.51934	46.0135	4.66284	83.9311	6.2	1	1	125	71	89	160.7	0	1
678	1	51	0	23.4873	80.4	4297	0	26	13	67.4	169.4	1	20	63.7	1.64728	5.172	200	0.83546	74.0218	5.551	99.918	5	1	2	149	88.5	108.667	169.4	0	1
679	1	37	1	36.8194	114.5	4389	0	32	27	108.8	171.9	1	34	56.3	1.45592	5.87022	227	1.10642	98.0288	5.88406	105.913	5.6	2	1	147.5	94.5	112.167	171.9	1	102
680	0	47	0	21.8836	71.5	2087	0	26	20	58	162.8	1	14	53.6	1.3861	4.42206	171	0.44031	39.0115	4.88488	87.9278	5.2	1	1	112.5	67.5	82.5	162.8	0	12
681	0	49	0	21.8171	70.8	639	0	17	14	60.7	166.8	0	27	68	1.75848	6.69774	259	0.80159	71.0209	5.551	99.918	5.2	1	1	118.5	68	84.8333	166.8	0	0
682	1	39	1	21.1657	76.2	389	0	38	24	55	161.2	0	39	65.6	1.69642	5.09442	197	0.95965	85.025	5.16243	92.9237	5.1	1	2	126.5	82	96.8333	161.2	0	22
683	0	52	0	15.6831	64	1978	0	14	24	40.4	160.5	0	13	72	1.86192	5.97366	231	0.71127	63.0185	4.88488	87.9278	5.4	1	1	90.5	56	67.5	160.5	0	12
685	1	57	0	17.4349	66.5	1096	0	16	12	52	172.7	0	13	32.8	0.848208	5.76678	223	1.129	100.029	5.05141	90.9254	5.2	1	3	103.5	67	79.1667	172.7	0	0
686	1	47	0	27.3257	88	1093	0	31	26	76.3	167.1	1	21	36.8	0.951648	5.58576	216	1.06126	94.0276	5.49549	98.9188	5.5	1	3	130.5	79	96.1667	167.1	0	5.13333
687	1	43	1	21.3625	73.5	1092	0	25	25	66.7	176.7	1	20	37.5	0.96975	5.19786	201	0.88062	78.0229	5.32896	95.9213	5.5	1	3	105.5	67	79.8333	176.7	0	54
689	0	43	0	21.6916	75.8	3991	0	12	14	55.6	160.1	0	14	74.4	1.92398	5.63748	218	0.34999	31.0091	4.88488	87.9278	5.9	1	1	119	77.5	91.3333	160.1	0	1
692	1	52	0	20.5588	72.5	466	1	14	19	67.8	181.6	1	10	48.7	1.25938	4.18932	162	0.64353	57.0168	5.551	99.918	5.4	1	1	109	64.5	79.3333	181.6	0	12
693	1	74	0	21.5473	70.8	371	0	15	16	54.2	158.6	1	13	42.9	1.10939	4.70652	182	0.58708	52.0153	5.77304	103.915	5.6	2	2	111.5	70	83.8333	158.6	0	123.2
694	0	73	0	18.6756	62.4	371	0	30	28	39.7	145.8	0	14	56.6	1.46368	5.06856	196	0.60966	54.0159	4.88488	87.9278	5.5	1	1	123	75	91	145.8	0	0
695	1	56	0	20.4642	74.6	2252	0	17	14	62.1	174.2	0	8	62.2	1.60849	4.70652	182	0.68869	61.0179	4.9959	89.9262	4.9	2	2	115	73	87	174.2	0	84
696	0	39	0	20.9367	71	733	0	12	12	55.9	163.4	0	10	57	1.47402	4.34448	168	0.63224	56.0165	5.71753	102.916	5.2	2	3	111.5	63	79.1667	163.4	0	88
697	0	45	0	18.8634	70	3434	0	9	9	49.2	161.5	0	8	59.2	1.53091	5.27544	204	0.66611	59.0173	4.9959	89.9262	4.9	1	3	94	65	74.6667	161.5	0	1
703	1	45	0	21.8008	76	3702	0	14	17	53.6	156.8	0	14	42.3	1.09388	4.37034	169	2.17897	193.057	5.27345	94.9221	4.942	1	2	122.5	78.5	93.1667	156.8	0	12
704	1	49	1	21.9361	82.5	3998	0	18	16	62.8	169.2	0	21	34.6	0.894756	4.57722	177	1.52415	135.04	3.99672	71.941	5.2	1	2	147.5	100.5	116.167	169.2	0	2.8
705	1	43	1	32.3961	104	4732	0	120	56	91	167.6	0	32	53.1	1.37317	5.09442	197	0.92578	82.0241	5.82855	104.914	5.6	1	1	119.5	77.5	91.5	167.6	1	0
706	1	58	0	20.0249	75.8	1138	0	34	18	57.6	169.6	1	19	38.5	0.99561	5.58576	216	0.97094	86.0253	5.05141	90.9254	5	3	3	99.5	63.5	75.5	169.6	0	154
707	0	53	0	22.2438	73	2938	0	19	15	59.9	164.1	0	13	72.4	1.87226	6.95634	269	1.28706	114.034	5.32896	95.9213	5.2	1	1	114.5	62	79.5	164.1	0	0
708	1	35	0	22.3657	75.2	1106	0	22	26	63.2	168.1	0	15	48.7	1.25938	4.55136	176	0.71127	63.0185	5.38447	96.9205	4.6	1	1	108	69.5	82.3333	168.1	0	54
709	1	45	1	23.5944	74.8	3639	0	28	20	60.1	159.6	0	21	48.9	1.26455	5.9478	230	1.55802	138.041	5.10692	91.9246	5.35	1	2	138.5	88	104.833	159.6	0	1
711	0	55	0	19.3303	65.8	728	0	11	16	43.9	150.7	1	9	60.8	1.57229	6.67188	258	0.62095	55.0162	4.38529	78.9352	5.452	1	1	124	66	85.3333	150.7	0	0
714	1	57	1	24.6598	82	1141	0	28	22	64	161.1	0	28	62	1.60332	6.38742	247	2.74347	243.071	4.94039	88.927	5.2	1	2	112.5	73	86.1667	161.1	0	54
715	1	48	1	23.7211	84.5	3681	1	40	22	62.1	161.8	0	24	50.9	1.31627	5.4306	210	0.68869	61.0179	5.60651	100.917	4.8	1	3	103.5	68.5	80.1667	161.8	0	12
717	1	50	0	24.8964	90.3	3316	0	30	27	69.6	167.2	1	41	51.7	1.33696	5.99952	232	1.73866	154.045	5.49549	98.9188	5.146	2	3	164	97.5	119.667	167.2	1	132
718	1	43	0	21.6816	79.4	4382	0	29	24	66.4	175	0	46	60.3	1.55936	5.79264	224	1.4677	130.038	5.82855	104.914	5.1	3	2	131.5	79	96.5	175	0	154
719	1	54	0	28.2728	88.2	3998	0	29	19	76.6	164.6	0	64	58.3	1.50764	6.38742	247	1.45641	129.038	5.82855	104.914	5.9	2	3	129.5	77.5	94.8333	164.6	0	110
720	0	48	0	20.2665	75	1132	0	9	8	59.4	171.2	0	13	58	1.49988	3.93072	152	0.41773	37.0109	4.82937	86.9287	5.4	1	1	114.5	67	82.8333	171.2	0	1
721	1	53	0	20.7101	82.2	4388	0	31	25	60.7	171.2	0	20	56.1	1.45075	5.61162	217	0.72256	64.0188	5.60651	100.917	4.6	2	2	128	82	97.3333	171.2	0	106.5
722	1	58	1	21.8402	84	1092	0	33	21	59.1	164.5	0	19	40.1	1.03699	6.36156	246	0.99352	88.0259	5.88406	105.913	5.9	1	2	105	62.5	76.6667	164.5	0	36
723	1	45	0	23.0341	81.4	3664	0	28	19	68.7	172.7	0	39	70.8	1.83089	5.4306	210	1.03868	92.027	5.32896	95.9213	5.044	3	3	124	72.5	89.6667	172.7	0	141
724	1	40	0	20.8798	71.8	3944	0	15	19	55	162.3	0	13	68.7	1.77658	5.53404	214	0.98223	87.0256	5.27345	94.9221	5.248	1	2	115.5	70.5	85.5	162.3	0	36
725	1	45	0	20.3378	74	3654	0	24	14	58.5	169.6	0	36	61.9	1.60073	5.79264	224	0.42902	38.0112	4.71835	84.9303	5.248	1	3	94	64.5	74.3333	169.6	0	0
726	1	59	0	19.5062	65	2170	0	16	13	52.4	163.9	0	37	36.2	0.936132	5.24958	203	1.27577	113.033	5.21794	93.9229	5.4	3	3	104	67	79.3333	163.9	0	154
727	1	45	0	21.5704	77.3	3654	0	30	18	56.4	161.7	0	24	42.6	1.10164	4.88754	189	0.57579	51.015	5.43998	97.9196	5.452	1	2	137	87.5	104	161.7	0	12
730	1	45	0	22.2497	80.8	1869	0	33	25	65.9	172.1	0	38	58.7	1.51798	4.80996	186	0.75643	67.0197	5.77304	103.915	5.146	3	3	125.5	84	97.8333	172.1	0	168
731	1	45	1	24.9702	84	4414	0	27	21	73.7	171.8	0	29	48.5	1.25421	5.84436	226	2.00962	178.052	5.551	99.918	5	3	2	140	92.5	108.333	171.8	0	171
734	0	55	0	18.7264	67.7	2554	0	14	14	46.1	156.9	0	11	71.5	1.84899	4.86168	188	0.53063	47.0138	4.38529	78.9352	4.6	1	1	110	71.5	84.3333	156.9	0	60
736	0	58	0	18.0878	67	783	0	29	16	43.4	154.9	0	25	78	2.01708	5.92194	229	0.41773	37.0109	5.27345	94.9221	5.6	1	1	112.5	65.5	81.1667	154.9	0	36
737	0	48	0	21.4775	65.6	742	0	14	14	52	155.6	0	10	89.7	2.31964	7.18908	278	0.85804	76.0223	4.94039	88.927	5.1	1	1	102	60	74	155.6	0	22
738	0	58	0	20.445	62.5	1841	0	19	18	44.3	147.2	1	14	54.5	1.40937	4.93926	191	0.75643	67.0197	4.71835	84.9303	5	1	1	122.5	80.5	94.5	147.2	0	0
739	1	42	0	24.5398	82.7	1814	0	19	21	73.7	173.3	0	17	32.2	0.832692	4.21518	163	1.67092	148.044	5.27345	94.9221	4.636	1	3	153.5	95	114.5	173.3	0	1
740	0	47	0	23.2898	80	2590	0	8	14	57.7	157.4	0	14	55.6	1.43782	6.15468	238	1.18545	105.031	5.10692	91.9246	5.1	1	1	117	82	93.6667	157.4	1	0
741	0	39	0	21.1795	63	2891	0	13	12	47.4	149.6	0	8	47.8	1.23611	4.42206	171	0.38386	34.01	5.32896	95.9213	4.6	1	1	128	83.5	98.3333	149.6	0	0
742	1	55	0	24.7719	85.1	4413	0	14	9	70.5	168.7	1	18	32.7	0.845622	5.89608	228	5.10308	452.133	5.551	99.918	5.2	1	3	124	82	96	168.7	0	66
744	1	53	0	19.3227	70.3	4354	0	24	16	56.7	171.3	0	21	65.8	1.70159	5.58576	216	1.89672	168.049	5.93957	106.912	5.4	2	2	112.5	72.5	85.8333	171.3	0	102
745	1	53	1	24.5677	85.5	384	0	21	20	66.4	164.4	0	19	52.9	1.36799	6.82704	264	2.16768	192.056	5.27345	94.9221	5.2	1	2	130.5	83	98.8333	164.4	0	60
753	1	43	0	19.059	69.1	4375	0	16	12	55.6	170.8	0	11	58.2	1.50505	5.01684	194	0.5645	50.0147	6.05059	108.911	5.6	1	2	125	77	93	170.8	0	0
755	1	48	1	23.8421	87	4384	0	27	9	73.1	175.1	0	19	51.5	1.33179	4.70652	182	0.86933	77.0226	5.32896	95.9213	5.4	1	1	154.5	95.5	115.167	175.1	0	12
757	1	58	1	21.0498	79.6	2920	0	20	21	57.1	164.7	0	35	74.7	1.93174	4.9134	190	0.59837	53.0156	5.60651	100.917	5.5	3	1	135	87	103	164.7	0	154
758	1	51	0	18.9943	78	1086	0	18	19	61.2	179.5	0	31	44.3	1.1456	6.10296	236	2.04349	181.053	5.32896	95.9213	5.4	3	2	105	69	81	179.5	0	154
761	1	56	0	22.2585	78.3	1886	0	21	19	62.3	167.3	0	18	62.2	1.60849	5.87022	227	0.81288	72.0212	5.05141	90.9254	5.1	1	1	108	67	80.6667	167.3	0	36
763	0	49	0	19.4679	59	1500	0	12	14	50.4	160.9	1	6	73	1.88778	8.24934	319	0.44031	39.0115	4.82937	86.9287	5.1	1	1	93	59	70.3333	160.9	0	68.25
766	1	50	0	16.2967	73	4555	0	45	94	46.6	169.1	0	51	122.6	3.17044	7.34424	284	1.30964	116.034	4.38529	78.9352	4.9	3	3	118.5	68.5	85.1667	169.1	0	140.28
767	0	48	0	21.8028	65.5	4555	0	24	18	53.4	156.5	0	13	50.9	1.31627	6.15468	238	0.91449	81.0238	4.55182	81.9328	5.4	1	1	96	57	70	156.5	0	2.8
769	0	50	0	17.6138	64.4	1091	0	20	20	45.6	160.9	0	13	85.8	2.21879	5.66334	219	0.51934	46.0135	5.27345	94.9221	5.8	1	1	96.5	59	71.5	160.9	0	12
771	0	56	0	22.5068	74	3183	0	22	15	48.9	147.4	0	11	55.6	1.43782	7.39596	286	0.7903	70.0206	4.71835	84.9303	5.2	1	1	106.5	67.5	80.5	147.4	0	0
772	1	59	0	22.5434	77.2	3287	0	19	17	61.3	164.9	0	12	50.4	1.30334	4.29276	166	0.49676	44.0129	5.16243	92.9237	5	1	1	97.5	67	77.1667	164.9	0	0
775	1	57	1	20.6	81.5	2058	0	20	24	53	160.4	0	12	33.6	0.868896	3.54282	137	1.11771	99.0291	5.43998	97.9196	4.4	1	1	103	64	77	160.4	0	0
778	1	55	0	24.2971	81	3283	0	23	32	67.6	166.8	0	16	38	0.98268	5.53404	214	1.17416	104.031	5.43998	97.9196	5.6	1	2	130.5	82	98.1667	166.8	0	0
779	1	63	0	21.7545	82.6	1449	0	27	23	61.4	168	0	53	46.6	1.20508	5.22372	202	1.60318	142.042	6.05059	108.911	5.4	1	2	111	70	83.6667	168	0	44
780	0	61	0	23.0823	69	1449	0	9	10	54.6	153.8	0	11	106.3	2.74892	6.49086	251	0.80159	71.0209	5.21794	93.9229	5.2	1	1	111.5	71.5	84.8333	153.8	0	1
781	1	62	0	20.0294	66.2	4386	0	15	17	54.2	164.5	1	14	64.1	1.65763	5.89608	228	0.46289	41.0121	5.27345	94.9221	5.2	2	1	109.5	71	83.8333	164.5	0	84
782	1	58	0	21.8104	83.8	718	0	16	13	60.9	167.1	1	49	48.3	1.24904	5.5599	215	1.08384	96.0282	5.38447	96.9205	5.4	2	2	119.5	71	87.1667	167.1	0	116.9
783	0	56	1	24.1331	82.8	718	0	12	12	62.4	160.8	0	8	65.8	1.70159	6.77532	262	0.7903	70.0206	5.05141	90.9254	5.4	2	1	110	71.5	84.3333	160.8	1	84
789	0	53	0	21.7575	71.5	3618	1	7	10	51.6	154	1	11	60.9	1.57487	7.13736	276	1.34351	119.035	4.77386	85.9295	5.8	1	1	117.5	71	86.5	154	0	0
790	1	62	0	23.0287	78.5	4709	0	34	34	63	165.4	1	47	60.5	1.56453	5.01684	194	0.69998	62.0182	5.16243	92.9237	4.7	3	2	133.5	82.5	99.5	165.4	0	170
791	1	52	0	19.12	72.3	4400	0	18	17	53.9	167.9	0	12	46.5	1.20249	5.45646	211	1.06126	94.0276	5.43998	97.9196	5.1	1	1	97	61	73	167.9	0	12
795	0	40	0	23.8517	77	1701	0	14	21	56.2	153.5	0	12	72	1.86192	6.25812	242	0.9032	80.0235	4.82937	86.9287	4.8	1	1	109.5	69.5	82.8333	153.5	0	1
796	0	40	0	23.0772	69.5	1921	0	10	10	55.3	154.8	0	9	48.1	1.24387	4.18932	162	0.64353	57.0168	4.77386	85.9295	4.8	1	1	90.5	57	68.1667	154.8	0	0
797	0	49	1	32.1311	100.5	1329	0	16	15	79.2	157	0	12	59.9	1.54901	5.9478	230	0.73385	65.0191	5.551	99.918	5.6	1	1	124	75.5	91.6667	157	1	0
798	0	47	1	24.5631	71.5	2192	0	21	17	56.9	152.2	0	23	56.8	1.46885	5.71506	221	0.55321	49.0144	4.88488	87.9278	5.2	1	1	105	67	79.6667	152.2	0	1
800	0	57	0	18.5757	66	1098	0	12	15	43.2	152.5	0	10	55.6	1.43782	5.27544	204	0.39515	35.0103	5.21794	93.9229	5	1	1	106	65	78.6667	152.5	0	0
801	1	61	0	21.6606	72.8	1471	0	20	21	53.8	157.6	1	11	43.4	1.12232	4.96512	192	1.06126	94.0276	5.43998	97.9196	5.1	2	2	91.5	58.5	69.5	157.6	0	108
805	1	53	1	23.2815	79.8	3671	0	29	18	61.1	162	0	35	32.4	0.837864	4.03416	156	1.15158	102.03	6.05059	108.911	5.6	2	2	141.5	88.5	106.167	162	0	90
808	1	57	1	24.1084	92	1456	0	26	17	75.7	177.2	1	17	35.1	0.907686	5.172	200	1.32093	117.034	5.10692	91.9246	5.5	2	3	118.5	75	89.5	177.2	1	126
809	1	49	0	24.2362	87	4632	0	41	26	78.7	180.2	1	29	56.3	1.45592	6.02538	233	1.68221	149.044	4.88488	87.9278	4.9	3	1	125.5	78.5	94.1667	180.2	0	154
810	1	49	1	24.1095	85.7	1447	0	25	17	67.4	167.2	0	16	33.3	0.861138	4.73238	183	2.56283	227.067	5.16243	92.9237	5.5	1	2	112	67	82	167.2	0	0
812	1	60	0	19.4619	70.3	2553	0	18	21	53.5	165.8	0	11	61.8	1.59815	4.57722	177	0.81288	72.0212	5.66202	101.916	6	1	2	102	66.5	78.3333	165.8	0	0
813	1	36	0	26.0987	80.8	4382	0	13	14	74.1	168.5	0	15	65.4	1.69124	5.27544	204	0.4516	40.0118	4.60733	82.9319	5	1	1	128	82.5	97.6667	168.5	0	44
814	1	42	0	26.0062	79.5	4059	0	27	19	73.4	168	0	28	40.1	1.03699	5.5599	215	1.71608	152.045	4.82937	86.9287	4.9	3	3	130.5	84	99.5	168	0	154
816	0	53	1	23.1547	71	2310	0	11	14	54.7	153.7	0	13	63.1	1.63177	7.99074	309	1.10642	98.0288	5.05141	90.9254	5.8	1	3	95.5	60	71.8333	153.7	0	1
817	1	46	0	21.6701	74.5	2924	0	22	17	58	163.6	1	13	59.7	1.54384	5.92194	229	1.41125	125.037	5.43998	97.9196	5.2	2	2	120.5	74.5	89.8333	163.6	0	110
820	0	58	0	23.3409	77	1487	0	16	19	57.9	157.5	0	9	56.3	1.45592	5.37888	208	0.85804	76.0223	4.94039	88.927	4.9	1	1	117.5	72.5	87.5	157.5	0	0
821	1	46	0	19.9917	71.9	4357	0	13	15	58.8	171.5	1	15	63.7	1.64728	4.73238	183	0.7903	70.0206	5.10692	91.9246	5.1	2	3	109	70	83	171.5	0	110
822	0	45	0	19.9069	66	4357	0	19	22	50.2	158.8	0	14	63.7	1.64728	4.11174	159	0.3387	30.0088	5.93957	106.912	5.7	2	1	89	57.5	68	158.8	0	87.5
823	1	59	0	23.0807	81.2	4454	0	11	11	61.7	163.5	0	14	52.5	1.35765	5.06856	196	1.20803	107.031	5.10692	91.9246	5.5	1	2	116	70	85.3333	163.5	0	0
824	0	46	1	19.5274	60	4009	0	18	12	47.4	155.8	0	15	59.4	1.53608	3.05148	118	0.44031	39.0115	5.60651	100.917	5.8	1	1	104.5	73.5	83.8333	155.8	0	0
826	1	41	1	24.9406	90.7	4363	0	24	17	74.3	172.6	0	28	46.1	1.19215	5.48232	212	1.71608	152.045	4.88488	87.9278	4.9	2	1	124	81	95.3333	172.6	1	110
827	1	62	0	18.5614	67.5	4607	0	21	19	52.7	168.5	0	13	48.7	1.25938	5.61162	217	0.69998	62.0182	5.71753	102.916	5.6	1	1	80	53.5	62.3333	168.5	0	4.2
828	0	57	0	18.6258	59.7	4607	0	17	18	42.3	150.7	0	10	70.6	1.82572	6.30984	244	0.42902	38.0112	4.55182	81.9328	5.1	1	1	102	70.5	81	150.7	0	0
829	1	50	0	21.7008	71.5	2535	0	17	17	55	159.2	0	36	46.2	1.19473	6.18054	239	1.37738	122.036	5.49549	98.9188	4.9	1	2	133.5	88	103.167	159.2	0	1
830	0	59	0	17.1191	57	815	0	14	12	39.5	151.9	0	27	60	1.5516	5.71506	221	1.02739	91.0268	5.551	99.918	5	1	1	112	72	85.3333	151.9	0	0
832	0	46	0	21.9287	63	4453	0	11	12	51.4	153.1	1	7	58.5	1.51281	4.37034	169	0.44031	39.0115	4.82937	86.9287	4.6	1	1	102.5	64.5	77.1667	153.1	0	0
833	1	55	1	26.0752	83	364	0	49	23	77.5	172.4	1	58	55	1.4223	4.80996	186	0.9032	80.0235	5.10692	91.9246	5.4	2	2	125	78.5	94	172.4	0	120
834	0	38	0	21.1064	67	3618	0	12	16	54.1	160.1	0	11	51.6	1.33438	5.35302	207	0.83546	74.0218	5.05141	90.9254	5.248	1	1	125	83	97	160.1	0	0
835	0	57	0	22.814	79	721	0	24	21	51.4	150.1	1	39	41.3	1.06802	5.6892	220	0.75643	67.0197	4.9959	89.9262	5.2	1	1	134	81	98.6667	150.1	0	0
836	0	40	0	20.4853	71.7	3233	0	12	16	53.1	161	0	9	52.3	1.35248	4.21518	163	0.5645	50.0147	4.82937	86.9287	4.84	1	1	90	60.5	70.3333	161	0	1
838	1	58	0	20.9934	79	4332	0	16	17	61.1	170.6	0	14	57.9	1.49729	4.70652	182	0.73385	65.0191	4.9959	89.9262	4.6	1	2	117	74	88.3333	170.6	0	0
839	1	49	0	24.0075	81.7	4501	0	8	11	69.3	169.9	0	12	44.4	1.14818	4.80996	186	1.51286	134.039	5.27345	94.9221	5.2	1	3	108	68	81.3333	169.9	0	0
840	0	51	0	18.4606	64	732	0	11	11	47.2	159.9	0	8	63.6	1.6447	4.88754	189	0.39515	35.0103	5.27345	94.9221	4.6	1	1	142.5	89	106.833	159.9	0	0
841	1	58	1	21.1658	82.1	1537	0	37	32	59.1	167.1	0	19	31.8	0.822348	5.99952	232	2.34832	208.061	5.551	99.918	5.5	1	3	108	67	80.6667	167.1	0	1
843	1	54	0	20.0023	74.5	363	0	22	15	58.9	171.6	0	14	47.6	1.23094	6.15468	238	1.04997	93.0273	5.38447	96.9205	5	1	1	107.5	67.5	80.8333	171.6	0	0
847	1	55	0	22.8047	71.5	2143	0	12	12	63.6	167	0	9	38	0.98268	5.22372	202	0.7903	70.0206	5.71753	102.916	5.1	1	3	115	71	85.6667	167	0	0
848	0	54	0	19.9465	70.5	1624	0	16	18	50.3	158.8	0	10	91.6	2.36878	7.18908	278	0.50805	45.0132	5.88406	105.913	5.7	1	1	120.5	74	89.5	158.8	0	1
849	1	60	0	21.6892	81	3286	0	21	24	61.8	168.8	0	14	59.5	1.53867	4.57722	177	0.89191	79.0232	5.88406	105.913	5.1	1	1	117	80	92.3333	168.8	0	36
850	0	47	0	21.1884	64	4380	0	8	9	49.6	153	0	8	66.6	1.72228	5.37888	208	0.47418	42.0123	4.88488	87.9278	5	1	2	114.5	73	86.8333	153	0	4.55
851	0	51	0	20.5645	59	4407	0	14	13	47.7	152.3	0	20	48.5	1.25421	5.27544	204	1.16287	103.03	4.82937	86.9287	4.9	1	3	86.5	56	66.1667	152.3	0	60
856	1	40	0	19.4588	65.6	3288	0	18	16	56.7	170.7	1	22	59.6	1.54126	5.37888	208	0.99352	88.0259	5.05141	90.9254	5.1	1	3	114	83	93.3333	170.7	0	5.13333
857	0	45	0	20.1226	67.5	2205	0	15	17	51	159.2	0	14	55.3	1.43006	4.5255	175	0.93707	83.0244	4.60733	82.9319	5.146	1	1	102.5	66.5	78.5	159.2	0	1
858	1	45	0	23.5988	82	3538	0	21	26	67.8	169.5	1	29	55.2	1.42747	4.34448	168	0.7903	70.0206	5.27345	94.9221	4.942	1	2	107	73	84.3333	169.5	0	54
859	0	58	1	20.1652	65	1089	0	15	19	49.2	156.2	0	9	77.7	2.00932	6.30984	244	0.42902	38.0112	4.88488	87.9278	5.1	1	1	97	64.5	75.3333	156.2	0	22
860	1	52	0	20.6786	78.3	4005	0	18	19	59.2	169.2	1	46	39	1.00854	4.57722	177	1.6935	150.044	4.60733	82.9319	5.4	2	1	111.5	75.5	87.5	169.2	0	126
861	0	52	0	14.0727	49	4345	0	123	98	32.3	151.5	0	29	78.1	2.01967	4.47378	173	0.4516	40.0118	2.83101	50.9582	4.4	1	1	84.5	55	64.8333	151.5	0	0
862	0	52	0	24.2531	73.5	2555	0	15	20	56.7	152.9	1	18	70.3	1.81796	7.29252	282	0.80159	71.0209	4.71835	84.9303	5.2	1	1	110	72.5	85	152.9	0	1
863	1	56	0	22.822	79	2550	0	21	18	66.5	170.7	1	15	63.8	1.64987	4.06002	157	0.5645	50.0147	5.05141	90.9254	4.9	2	2	96.5	64	74.8333	170.7	0	126
864	1	47	0	21.9091	71.4	4368	0	38	26	60.3	165.9	1	53	69.6	1.79986	4.49964	174	0.39515	35.0103	4.82937	86.9287	4.8	1	3	96.5	64.5	75.1667	165.9	0	2.8
866	1	45	0	19.8788	65.3	4393	0	12	11	58.4	171.4	0	35	49	1.26714	5.3013	205	0.64353	57.0168	4.82937	86.9287	4.9	1	3	106.5	65	78.8333	171.4	0	36
867	1	57	0	20.2067	68.9	785	0	19	25	51.6	159.8	0	10	41.1	1.06285	4.96512	192	0.72256	64.0188	4.94039	88.927	4.8	1	3	122.5	73	89.5	159.8	0	0
870	1	44	0	25.6661	88	1005	0	24	20	70.3	165.5	0	12	53.8	1.39127	5.74092	222	0.55321	49.0144	5.05141	90.9254	5.2	1	1	100	67	78	165.5	0	36
872	1	50	0	25.8003	88	4434	0	20	14	74.3	169.7	1	27	64.3	1.6628	6.43914	249	0.88062	78.0229	5.32896	95.9213	5.4	1	2	113	80	91	169.7	0	54
874	0	44	0	17.8987	57.2	728	0	19	28	44.4	157.5	1	11	61.2	1.58263	4.93926	191	0.6774	60.0176	4.32978	77.936	4.5	1	1	88.5	55	66.1667	157.5	0	0
880	0	56	0	22.093	78.5	3020	0	18	20	52.6	154.3	0	16	46.4	1.1999	6.69774	259	2.96927	263.077	5.10692	91.9246	5.4	1	1	110	67	81.3333	154.3	0	1
881	0	46	0	20.9201	64	4014	0	12	13	47.7	151	0	10	44.6	1.15336	3.95658	153	0.21451	19.0056	5.49549	98.9188	5.1	1	1	95	56.5	69.3333	151	0	1
882	0	51	0	20.2265	79.5	2668	0	11	18	55	164.9	1	9	68.4	1.76882	4.49964	174	0.40644	36.0106	4.82937	86.9287	5.4	1	1	110	68.5	82.3333	164.9	0	0
883	0	47	0	22.667	65.1	4376	0	16	13	53.2	153.2	0	11	71.3	1.84382	3.72384	144	0.46289	41.0121	4.82937	86.9287	4.8	1	1	99.5	61	73.8333	153.2	0	0
885	0	42	0	20.225	70.5	4010	0	17	14	52.1	160.5	1	10	44	1.13784	4.62894	179	1.47899	131.039	4.82937	86.9287	4.5	1	1	109	59	75.6667	160.5	0	60
886	0	46	0	20.8855	68.2	396	0	16	14	53	159.3	1	19	44.3	1.1456	4.1376	160	0.65482	58.0171	5.32896	95.9213	5.5	1	1	109	66.5	80.6667	159.3	0	2.56667
889	0	42	0	20.7167	71.8	1807	0	11	19	53.9	161.3	0	17	57.8	1.49471	5.09442	197	1.23061	109.032	5.21794	93.9229	4.942	1	2	91	49	63	161.3	0	60
891	0	42	1	21.1272	70.2	4397	0	12	14	54.9	161.2	0	12	34.9	0.902514	4.62894	179	0.86933	77.0226	4.94039	88.927	4.9	1	1	101.5	65	77.1667	161.2	0	0
892	0	40	0	23.3596	79.5	3630	0	11	13	60.1	160.4	1	13	60.9	1.57487	5.0427	195	0.55321	49.0144	4.9959	89.9262	4.4	1	2	95.5	60	71.8333	160.4	0	1
893	0	40	0	21.813	77	726	0	11	12	57.6	162.5	1	11	40.2	1.03957	4.75824	184	1.19674	106.031	5.05141	90.9254	4.8	1	1	120	74	89.3333	162.5	0	1
894	0	41	0	19.1081	60	4390	0	12	8	49.9	161.6	1	7	54.9	1.41971	4.80996	186	1.32093	117.034	5.10692	91.9246	5.6	1	1	113	67	82.3333	161.6	0	1
895	0	48	0	19.7275	67.3	2952	0	13	15	45.1	151.2	0	9	69.9	1.80761	5.0427	195	0.65482	58.0171	4.77386	85.9295	5.4	1	1	100.5	66.5	77.8333	151.2	0	1
896	0	40	0	21.5858	79.3	2191	0	13	12	57	162.5	0	10	46.3	1.19732	4.42206	171	0.42902	38.0112	4.94039	88.927	4.942	1	1	105	60	75	162.5	0	2.8
897	1	32	0	20.0674	71	2326	0	6	14	56.1	167.2	0	9	80.4	2.07914	5.172	200	0.50805	45.0132	4.77386	85.9295	5.1	3	1	124	78	93.3333	167.2	0	168
899	0	46	0	21.5854	72.1	4393	0	7	8	52.8	156.4	0	9	59	1.52574	5.24958	203	0.50805	45.0132	4.71835	84.9303	5.4	1	1	93	63	73	156.4	0	1
902	1	46	1	26.6939	86.3	818	1	26	20	75.7	168.4	0	22	35	0.9051	5.63748	218	0.88062	78.0229	5.21794	93.9229	5.7	1	3	101	62	75	168.4	0	1
904	1	47	1	27.152	89	4294	0	34	23	82.3	174.1	1	43	46.9	1.21283	5.9478	230	2.12252	188.055	5.49549	98.9188	4.7	1	2	129.5	86	100.5	174.1	0	22
905	0	45	0	27.6224	94	4294	0	19	17	73.3	162.9	0	9	50.8	1.31369	4.29276	166	1.43383	127.037	4.4408	79.9344	5.1	1	1	107	65.5	79.3333	162.9	1	12
907	1	53	0	22.6118	80.6	721	0	14	15	64.2	168.5	0	12	40.3	1.04216	3.879	150	0.69998	62.0182	5.27345	94.9221	5.5	1	3	95.5	60.5	72.1667	168.5	0	18
908	0	50	0	25.2536	86.2	680	0	22	19	57.2	150.5	0	17	74.5	1.92657	5.92194	229	0.82417	73.0215	5.27345	94.9221	5.6	1	1	116	75	88.6667	150.5	1	2.8
909	1	66	0	21.4872	83.5	4338	0	11	11	56.6	162.3	1	27	43.2	1.11715	5.37888	208	0.98223	87.0256	4.55182	81.9328	5.2	1	2	106.5	72	83.5	162.3	0	0
911	1	47	0	22.8062	78.3	665	0	17	13	67	171.4	0	20	42	1.08612	6.5943	255	0.89191	79.0232	5.16243	92.9237	5.1	1	3	101.5	61	74.5	171.4	0	18
913	1	63	0	25.7188	87	326	0	15	19	68.5	163.2	0	12	36.6	0.946476	4.57722	177	2.47251	219.064	5.16243	92.9237	5.2	1	3	125.5	75.5	92.1667	163.2	0	1
915	1	56	0	21.0021	77	701	0	17	14	61.7	171.4	0	27	43.8	1.13267	5.3013	205	1.17416	104.031	5.10692	91.9246	5.1	2	3	96.5	58.5	71.1667	171.4	0	84
916	1	49	0	18.9705	77.5	2925	0	7	15	59.5	177.1	0	20	31.8	0.822348	4.86168	188	1.77253	157.046	4.9959	89.9262	4.9	1	3	111.5	72.5	85.5	177.1	0	0
918	0	46	0	18.6952	68	4662	0	11	9	47.8	159.9	0	8	66.7	1.72486	5.12028	198	0.93707	83.0244	5.38447	96.9205	5	1	1	103.5	59.5	74.1667	159.9	0	0
920	1	55	0	21.8248	84.7	370	0	19	14	58.7	164	0	18	39.1	1.01113	4.68066	181	1.09513	97.0285	4.88488	87.9278	4.4	3	1	121.5	80.5	94.1667	164	0	154
922	1	60	0	19.8324	76.8	369	0	23	25	59.7	173.5	0	11	48.8	1.26197	6.15468	238	1.11771	99.0291	5.43998	97.9196	5.2	1	1	116.5	73	87.5	173.5	0	0
923	1	60	0	23.9212	86	4036	0	10	9	65.6	165.6	0	19	61.9	1.60073	4.75824	184	0.69998	62.0182	5.99508	107.911	5.2	3	2	126.5	75	92.1667	165.6	0	154
925	0	50	0	20.2924	66.6	2190	0	14	14	52.6	161	0	12	68.6	1.774	5.24958	203	0.54192	48.0141	4.60733	82.9319	5.1	1	1	102.5	65.5	77.8333	161	0	1
926	0	50	1	23.7332	76.3	2198	0	22	11	60	159	0	21	65.7	1.699	5.32716	206	0.77901	69.0203	4.9959	89.9262	6	1	1	106	71.5	83	159	0	0
929	1	53	0	19.8976	74.8	4410	0	26	25	54.5	165.5	0	11	50.7	1.3111	5.37888	208	0.73385	65.0191	4.32978	77.936	5.1	1	2	108.5	66	80.1667	165.5	0	12
930	0	48	0	17.2376	60.4	4391	0	13	21	47.5	166	0	7	69.4	1.79468	4.96512	192	0.54192	48.0141	5.38447	96.9205	5.6	1	1	103.5	69	80.5	166	0	0
931	0	44	0	18.7652	64.6	4445	0	13	18	48.4	160.6	0	9	53.3	1.37834	3.72384	144	0.30483	27.0079	5.21794	93.9229	4.8	1	1	104.5	69	80.8333	160.6	0	0
932	0	53	0	23.3528	82.5	349	0	17	18	53.6	151.5	0	11	54.7	1.41454	6.12882	237	1.98704	176.052	4.9959	89.9262	5.248	1	1	124.5	82	96.1667	151.5	1	0
933	0	48	0	23.7706	76	4358	0	18	9	50.6	145.9	0	16	56.4	1.4585	5.79264	224	1.07255	95.0279	5.16243	92.9237	4.9	1	1	109.5	68	81.8333	145.9	0	0
934	1	46	0	26.5933	85.5	318	0	36	25	71.7	164.2	1	25	38.8	1.00337	5.92194	229	0.49676	44.0129	5.77304	103.915	5.2	1	3	107.5	64	78.5	164.2	0	0
935	0	54	0	23.0295	68.5	2454	0	32	24	57.2	157.6	0	13	73.3	1.89554	6.51672	252	1.02739	91.0268	5.16243	92.9237	5.5	1	1	132	80.5	97.6667	157.6	0	60
936	1	43	1	23.0562	81	4401	0	25	13	71.5	176.1	0	20	30.8	0.796488	4.9134	190	3.68054	326.096	5.16243	92.9237	4.9	1	3	120.5	71	87.5	176.1	0	1
939	0	59	0	20.4712	67.5	1763	0	23	20	46.8	151.2	0	40	32.4	0.837864	5.66334	219	1.55802	138.041	4.88488	87.9278	5.4	1	1	143	83	103	151.2	0	1
941	0	42	0	23.1046	74.6	4674	0	21	13	59	159.8	0	9	49.2	1.27231	5.4306	210	1.06126	94.0276	5.32896	95.9213	5.4	1	1	92.5	52.5	65.8333	159.8	0	0
943	1	43	0	21.4624	77.4	3682	0	29	17	60	167.2	0	21	43.2	1.11715	5.53404	214	1.00481	89.0262	5.551	99.918	5.2	1	3	106.5	60.5	75.8333	167.2	0	1
946	1	50	0	23.0417	81	3997	0	17	15	63.8	166.4	0	17	57.8	1.49471	6.12882	237	0.42902	38.0112	5.49549	98.9188	5.6	1	2	118	70.5	86.3333	166.4	0	1
947	1	46	0	20.9688	70.6	364	0	39	26	61.1	170.7	0	16	43	1.11198	4.24104	164	0.80159	71.0209	4.55182	81.9328	5.1	1	3	116	72	86.6667	170.7	0	36
948	1	48	0	20.7637	77.5	728	0	33	29	62	172.8	1	23	72.1	1.86451	4.68066	181	0.36128	32.0094	5.16243	92.9237	4.9	3	2	110.5	69	82.8333	172.8	0	174
949	1	48	1	21.9854	78	4355	0	11	8	58.7	163.4	0	10	39.8	1.02923	4.80996	186	0.86933	77.0226	5.43998	97.9196	5	1	3	118	78.5	91.6667	163.4	0	0
956	1	59	1	29.8259	92	732	0	12	9	77.6	161.3	0	15	41	1.06026	3.1032	120	1.23061	109.032	5.77304	103.915	5.5	1	1	130	85.5	100.333	161.3	1	0
957	1	56	1	22.6925	81.7	1470	0	21	16	66.2	170.8	0	43	33.2	0.858552	4.83582	187	3.0483	270.079	5.49549	98.9188	5	2	2	115	77	89.6667	170.8	0	84
959	1	48	0	21.9786	79.2	4323	0	18	14	65.4	172.5	0	17	49.3	1.2749	5.5599	215	0.64353	57.0168	4.77386	85.9295	4.9	2	3	110.5	75.5	87.1667	172.5	0	126
961	1	50	1	22.634	83	3219	0	28	18	69	174.6	0	34	47.7	1.23352	6.0771	235	0.91449	81.0238	5.99508	107.911	5.1	1	2	101	66.5	78	174.6	0	60
962	0	55	0	29.6244	85.5	1432	0	10	16	67.1	150.5	0	15	46.5	1.20249	6.28398	243	1.09513	97.0285	5.38447	96.9205	6.1	1	1	105.5	64	77.8333	150.5	1	17.5
965	1	66	1	24.8603	91.2	2607	1	23	17	72.1	170.3	0	25	39.1	1.01113	6.02538	233	1.59189	141.041	4.55182	81.9328	5.5	1	1	108.5	72.5	84.5	170.3	1	66
966	0	66	0	24.1471	85.5	3375	0	16	19	59.9	157.5	0	12	51.9	1.34213	6.36156	246	0.65482	58.0171	5.21794	93.9229	5.6	1	1	113	72	85.6667	157.5	1	0
968	1	53	0	23.8619	90.8	1459	0	18	17	76.2	178.7	0	15	35.2	0.910272	5.71506	221	1.49028	132.039	5.99508	107.911	5.1	1	2	135.5	80.5	98.8333	178.7	1	0
971	1	47	0	22.2565	74.5	4384	0	16	16	61.7	166.5	0	15	43.1	1.11457	3.95658	153	0.57579	51.015	5.49549	98.9188	4.9	1	3	116.5	73.5	87.8333	166.5	0	66
973	0	50	0	19.3568	74	2924	0	19	20	48.2	157.8	0	21	46.9	1.21283	5.63748	218	1.6935	150.044	5.05141	90.9254	6.2	1	1	107.5	69.5	82.1667	157.8	0	0
975	0	51	0	19.9969	61.5	4333	0	11	14	50.3	158.6	1	13	79.6	2.05846	4.49964	174	0.54192	48.0141	4.9959	89.9262	4.8	1	1	110.5	71	84.1667	158.6	0	1
981	0	49	0	20.3127	67.5	4298	0	19	15	54.9	164.4	0	8	97.7	2.52652	6.43914	249	0.28225	25.0073	4.94039	88.927	5.1	1	1	91	57	68.3333	164.4	0	0
982	1	36	0	24.8591	84.5	4323	0	24	19	71	169	0	32	48.2	1.24645	7.00806	271	1.62576	144.042	4.94039	88.927	5.2	2	2	112	71	84.6667	169	0	126
983	0	68	0	20.5103	79	1676	0	18	22	43.6	145.8	0	10	63	1.62918	5.53404	214	0.7903	70.0206	4.9959	89.9262	5	1	1	118.5	74.5	89.1667	145.8	0	0
985	0	46	0	17.7831	62.6	4321	0	10	14	43	155.5	0	7	74	1.91364	4.37034	169	0.85804	76.0223	4.55182	81.9328	4.8	1	1	84.5	53.5	63.8333	155.5	0	0
986	0	53	0	26.6934	87	827	0	33	21	59.9	149.8	0	55	59	1.52574	5.14614	199	0.49676	44.0129	4.77386	85.9295	5.554	1	1	133.5	88.5	103.5	149.8	1	1
987	0	54	1	28.9435	95	358	0	27	22	76.9	163	0	20	43	1.11198	5.63748	218	1.65963	147.043	5.16243	92.9237	5.4	1	3	117.5	72.5	87.5	163	1	1
988	0	49	0	19.5328	63.5	2617	0	12	14	48.7	157.9	1	9	59.6	1.54126	4.57722	177	0.44031	39.0115	5.16243	92.9237	5.1	1	3	101.5	65.5	77.5	157.9	0	0
990	0	58	1	26.0663	89	1114	0	19	22	60.7	152.6	1	42	57	1.47402	5.97366	231	0.93707	83.0244	5.16243	92.9237	5.5	1	1	127.5	78	94.5	152.6	1	0
991	0	54	0	21.181	84	1859	0	15	22	56	162.6	0	14	108	2.79288	6.43914	249	0.41773	37.0109	4.9959	89.9262	4.9	1	2	126.5	83.5	97.8333	162.6	1	1
992	0	50	0	18.3085	75	2896	0	13	23	42.3	152	0	13	63.7	1.64728	6.10296	236	0.28225	25.0073	5.10692	91.9246	5.4	1	1	119	76	90.3333	152	0	36
993	0	43	1	24.0539	73.5	4074	0	19	10	54.7	150.8	0	11	47.9	1.23869	5.19786	201	0.66611	59.0173	5.32896	95.9213	5.7	1	1	112.5	68.5	83.1667	150.8	0	0
995	0	43	0	20.3008	78.6	4391	0	18	22	52.1	160.2	1	9	74.6	1.92916	5.92194	229	0.86933	77.0226	4.60733	82.9319	4.9	1	1	96	58.5	71	160.2	0	13.65
996	1	62	0	23.3994	86.4	2976	0	12	18	70.6	173.7	0	17	60.4	1.56194	5.87022	227	0.58708	52.0153	5.38447	96.9205	5.2	2	2	121	80	93.6667	173.7	0	108
997	1	47	1	25.0077	90	1246	0	44	25	77.2	175.7	0	41	32	0.82752	4.80996	186	1.52415	135.04	5.82855	104.914	5.5	1	3	116.5	74	88.1667	175.7	1	66
998	0	42	0	22.787	75.1	2192	0	10	9	58.7	160.5	0	12	64.4	1.66538	6.7236	260	0.71127	63.0185	5.05141	90.9254	5.1	1	1	128.5	69	88.8333	160.5	0	0
999	0	49	1	24.9309	83.5	2254	1	22	21	53.8	146.9	0	15	54.5	1.40937	6.2064	240	1.53544	136.04	5.77304	103.915	5.6	1	3	117	79	91.6667	146.9	1	0
1000	0	44	0	18.6884	70	2688	0	21	25	46.3	157.4	0	85	77.6	2.00674	5.97366	231	0.86933	77.0226	4.94039	88.927	5	1	1	102.5	66.5	78.5	157.4	0	0
1001	1	48	0	22.8403	78.4	4372	0	24	19	67.1	171.4	0	21	41.2	1.06543	6.69774	259	1.20803	107.031	5.49549	98.9188	5.4	1	3	105	69	81	171.4	0	18
1002	0	49	0	19.981	61	4418	0	15	14	51.6	160.7	1	8	82.7	2.13862	5.50818	213	0.53063	47.0138	4.77386	85.9295	5.1	1	1	112	68	82.6667	160.7	0	0
1004	1	61	0	22.1594	82	2209	0	27	16	59.6	164	1	14	40.7	1.0525	5.40474	209	1.71608	152.045	5.88406	105.913	5.6	1	1	124.5	78.5	93.8333	164	0	12
1006	1	43	0	23.9173	80	4647	0	13	14	75.1	177.2	0	10	61.6	1.59298	6.43914	249	0.74514	66.0194	5.32896	95.9213	5	1	2	106.5	71.5	83.1667	177.2	0	12
1008	0	63	0	18.711	66	2348	0	13	26	48.2	160.5	0	11	51.9	1.34213	4.49964	174	1.14029	101.03	4.71835	84.9303	5.4	1	1	100.5	64	76.1667	160.5	0	1
1011	0	42	0	19.4385	66	4452	0	16	16	51.9	163.4	0	13	82.7	2.13862	4.57722	177	0.47418	42.0123	5.16243	92.9237	4.7	2	1	101.5	49.5	66.8333	163.4	0	126
1013	1	76	0	24.0156	77.3	1154	0	29	35	57.4	154.6	1	24	43.1	1.11457	6.54258	253	1.87414	166.049	5.43998	97.9196	5.6	1	2	127	76	93	154.6	0	1
1014	1	54	0	20.0059	74	3986	0	12	12	61.9	175.9	0	13	60.1	1.55419	4.73238	183	0.74514	66.0194	5.27345	94.9221	5.2	1	3	110	73.5	85.6667	175.9	0	1
1015	1	54	0	20.0562	70.5	4624	0	19	20	55.4	166.2	1	10	66	1.70676	5.66334	219	0.72256	64.0188	5.60651	100.917	5.2	1	2	105	68	80.3333	166.2	0	54
1017	0	44	0	20.4871	73.3	3989	0	12	14	53.7	161.9	0	9	70.3	1.81796	4.83582	187	0.49676	44.0129	4.71835	84.9303	4.8	1	1	105	63.5	77.3333	161.9	0	0
1018	1	46	0	21.6609	76	289	0	13	15	62.6	170	0	29	50	1.293	5.71506	221	0.41773	37.0109	6.05059	108.911	5.2	2	3	104	62	76	170	0	126
1019	1	42	1	24.4964	81.4	736	0	37	26	73.4	173.1	0	30	33.3	0.861138	3.98244	154	2.04349	181.053	5.82855	104.914	5.1	1	3	135.5	83.5	100.833	173.1	0	18
1020	1	43	0	23.9377	86.5	4337	0	11	11	67	167.3	0	22	42.8	1.10681	4.37034	169	0.73385	65.0191	5.05141	90.9254	4.8	1	3	94	61	72	167.3	0	5.13333
1025	1	40	1	21.9439	80	784	0	35	21	65.6	172.9	0	19	33.4	0.863724	4.80996	186	1.86285	165.049	4.88488	87.9278	4.4	1	2	103.5	65.5	78.1667	172.9	0	1
1026	1	46	0	19.4137	72.8	4252	0	24	23	57.3	171.8	0	11	61.6	1.59298	4.2669	165	0.95965	85.025	4.71835	84.9303	5	1	2	144	86.5	105.667	171.8	0	18
1027	1	45	1	21.9363	80.2	292	0	35	22	59	164	0	21	52.4	1.35506	5.24958	203	1.42254	126.037	5.32896	95.9213	5.4	1	2	112.5	64	80.1667	164	0	16.3333
1030	1	46	0	22.3769	78.2	4443	0	12	14	69	175.6	1	11	55	1.4223	5.27544	204	0.65482	58.0171	5.21794	93.9229	4.9	1	1	106	70	82	175.6	0	0
1031	1	46	0	20.5324	76	4012	0	10	11	57.4	167.2	0	12	39.8	1.02923	4.57722	177	1.20803	107.031	5.38447	96.9205	5.5	1	3	108.5	71	83.5	167.2	0	1
1037	0	55	0	28.286	78.5	2107	0	23	21	69.9	157.2	0	45	46	1.18956	5.32716	206	0.58708	52.0153	5.32896	95.9213	5.4	1	1	119.5	77.5	91.5	157.2	0	7.7
1041	1	47	1	25.0847	89.8	4505	0	25	18	79.3	177.8	0	29	41.8	1.08095	6.0771	235	1.61447	143.042	5.38447	96.9205	5.2	1	3	120.5	80	93.5	177.8	0	0
1045	1	50	1	24.5519	85.5	3687	0	21	13	67.9	166.3	0	35	49.1	1.26973	7.16322	277	1.63705	145.043	5.66202	101.916	5.1	1	2	102	67.5	79	166.3	0	60
1048	1	58	0	21.7964	84	2441	0	10	16	62.4	169.2	1	10	42.2	1.09129	5.58576	216	1.00481	89.0262	5.38447	96.9205	5.5	3	2	96	62.5	73.6667	169.2	0	154
1050	1	44	1	22.8361	80.8	4354	0	53	23	62.7	165.7	0	29	31.8	0.822348	6.05124	234	3.25152	288.085	4.88488	87.9278	5.5	1	3	120	79.5	93	165.7	0	1
1052	1	46	0	19.1275	76	4590	0	14	14	55.8	170.8	0	10	40	1.0344	4.86168	188	0.89191	79.0232	4.94039	88.927	4.8	1	3	121.5	81.5	94.8333	170.8	0	0
1053	1	42	0	23.7448	77.5	2193	0	22	22	68.3	169.6	0	16	39.2	1.01371	4.62894	179	0.39515	35.0103	4.88488	87.9278	5.7	1	3	115	75	88.3333	169.6	0	0
1055	1	44	0	21.3777	77.4	1919	0	10	11	64.5	173.7	0	16	69	1.78434	5.48232	212	1.00481	89.0262	5.43998	97.9196	4.8	3	2	107	63	77.6667	173.7	0	175
1056	0	44	0	17.1078	55.8	2192	0	29	37	40.1	153.1	0	48	60.1	1.55419	4.83582	187	0.41773	37.0109	4.88488	87.9278	4.8	1	1	94	58	70	153.1	0	0
1057	0	46	0	21.2615	69	2566	0	11	14	48.8	151.5	1	10	67.2	1.73779	5.48232	212	0.20322	18.0053	5.21794	93.9229	5.044	1	1	114.5	74.5	87.8333	151.5	0	0
1058	0	56	0	18.0184	60.8	666	0	20	25	42.4	153.4	0	9	58.9	1.52315	3.95658	153	0.55321	49.0144	5.43998	97.9196	4.9	1	1	95.5	63.5	74.1667	153.4	0	22
1062	0	52	0	20.3493	71	2470	0	40	28	50.8	158	0	49	35.9	0.928374	6.69774	259	1.2419	110.032	5.21794	93.9229	5.8	1	1	122.5	77	92.1667	158	0	1
1065	1	63	0	23.501	79.5	750	0	29	21	61.6	161.9	1	16	36.5	0.94389	4.86168	188	3.69183	327.096	5.16243	92.9237	4.6	1	1	152.5	99	116.833	161.9	0	18
1066	1	50	0	22.7902	83.7	3627	0	16	16	60.7	163.2	1	18	50.2	1.29817	5.61162	217	1.81769	161.047	5.551	99.918	4.942	2	2	136.5	89	104.833	163.2	0	90
1068	1	47	0	23.3602	74.3	2200	0	22	19	62.6	163.7	1	11	27.5	0.71115	3.879	150	0.95965	85.025	4.94039	88.927	4.6	1	2	118	75	89.3333	163.7	0	36
1070	1	47	1	28.3208	95.5	2876	0	68	42	80.6	168.7	0	34	44.8	1.15853	5.27544	204	1.55802	138.041	4.32978	77.936	5.5	1	3	114	77	89.3333	168.7	1	0
1073	1	66	1	23.2747	84.5	434	0	19	22	65.3	167.5	1	16	43.1	1.11457	5.3013	205	1.16287	103.03	5.60651	100.917	5.6	1	2	115	78	90.3333	167.5	0	0
1074	1	47	1	25.4491	83.5	4564	0	33	26	79.1	176.3	0	32	52.7	1.36282	5.99952	232	0.7903	70.0206	4.71835	84.9303	4.9	1	2	115.5	73.5	87.5	176.3	0	12
1076	1	46	0	22.6807	82.3	3380	0	34	20	71.7	177.8	0	19	35.6	0.920616	4.21518	163	1.00481	89.0262	5.27345	94.9221	5.5	2	3	114	74	87.3333	177.8	0	90
1077	1	51	0	21.4227	76.8	3317	0	14	15	57.9	164.4	0	16	51.8	1.33955	4.73238	183	1.02739	91.0268	4.49631	80.9336	5	1	1	108	67.5	81	164.4	0	1
1079	1	48	0	25.9344	86	4035	0	46	23	80.7	176.4	0	44	53	1.37058	4.86168	188	1.16287	103.03	5.551	99.918	5.6	1	3	103.5	70	81.1667	176.4	0	1
1080	1	48	0	21.0772	74.5	2906	0	18	14	62.5	172.2	0	38	45.8	1.18439	6.2064	240	0.82417	73.0215	4.82937	86.9287	4.8	1	1	102	66	78	172.2	0	66
1081	1	59	1	24.1164	85	356	0	52	34	67.5	167.3	0	25	34.3	0.886998	5.27544	204	0.9032	80.0235	5.32896	95.9213	5.2	1	2	128.5	81	96.8333	167.3	0	12
1082	1	59	1	20.3749	72	404	0	21	19	54.4	163.4	0	25	47	1.21542	5.14614	199	0.50805	45.0132	5.60651	100.917	5.2	2	3	111.5	71.5	84.8333	163.4	0	126
1083	1	46	1	24.1232	86	691	0	42	26	67.6	167.4	1	43	49.5	1.28007	6.43914	249	1.38867	123.036	5.88406	105.913	5.6	1	2	139	94.5	109.333	167.4	0	12
1084	1	39	0	25.4553	92	4535	0	37	21	80.2	177.5	0	91	63.5	1.64211	5.53404	214	0.98223	87.0256	5.93957	106.912	5	1	2	111	71	84.3333	177.5	1	0
1086	1	64	0	18.9821	73.5	3571	0	22	21	58	174.8	0	19	63.7	1.64728	4.88754	189	0.53063	47.0138	4.60733	82.9319	4.6	1	3	116	72.5	87	174.8	0	1
1087	0	35	0	21.7557	74.4	3791	0	15	19	58.8	164.4	0	12	66	1.70676	5.24958	203	0.40644	36.0106	5.27345	94.9221	5.35	1	1	120.5	67.5	85.1667	164.4	0	1
1088	0	46	1	23.6334	76	1092	0	9	11	58.7	157.6	0	13	35.8	0.925788	4.96512	192	1.36609	121.036	5.10692	91.9246	5.2	1	3	92.5	59	70.1667	157.6	0	4.2
1089	1	56	0	26.3735	86	828	0	14	23	69.3	162.1	0	25	51.3	1.32662	4.62894	179	0.83546	74.0218	4.9959	89.9262	5.1	1	2	159	103	121.667	162.1	0	4.2
1091	1	63	0	25.4059	86.2	1119	0	27	16	69	164.8	0	29	38.1	0.985266	5.97366	231	0.89191	79.0232	5.10692	91.9246	5.6	2	2	143	92.5	109.333	164.8	0	126
1093	1	57	0	30.0324	96.5	1848	0	16	16	90.3	173.4	0	17	41	1.06026	5.50818	213	1.23061	109.032	5.60651	100.917	5.5	2	3	111.5	74.5	86.8333	173.4	1	87.5
1094	0	47	0	18.8325	68	4310	0	17	20	52.9	167.6	0	10	64.1	1.65763	4.73238	183	1.28706	114.034	4.82937	86.9287	5	1	1	93.5	55.5	68.1667	167.6	0	0
1096	0	64	0	24.3324	80	754	0	17	13	51.3	145.2	1	13	37.8	0.977508	5.71506	221	1.2419	110.032	5.16243	92.9237	6.1	1	1	133.5	72	92.5	145.2	1	0
1097	1	56	1	26.0457	88.5	1562	0	33	27	72.9	167.3	1	24	35.4	0.915444	5.06856	196	1.18545	105.031	5.10692	91.9246	5.452	1	2	120	76.5	91	167.3	0	0
1099	1	49	0	25.1426	92	2862	0	25	18	68.7	165.3	0	19	25	0.6465	4.24104	164	1.47899	131.039	5.27345	94.9221	5.4	1	3	116.5	78	90.8333	165.3	1	1
1102	1	43	1	23.0393	79.3	358	0	33	16	70.8	175.3	0	27	56.5	1.46109	5.9478	230	1.06126	94.0276	5.60651	100.917	5.6	1	1	133.5	83.5	100.167	175.3	0	0
1104	1	52	0	23.4414	81.5	4395	0	15	21	61.9	162.5	0	23	42.9	1.10939	4.99098	193	1.71608	152.045	5.66202	101.916	4.9	1	3	90	56	67.3333	162.5	0	12
1106	1	53	1	24.8659	84.5	1071	0	52	31	65.5	162.3	0	87	49	1.26714	5.92194	229	1.0161	90.0265	5.66202	101.916	5.2	1	1	133	85	101	162.3	0	4.2
1108	1	37	0	22.8416	80	722	0	37	20	68.6	173.3	0	32	55	1.4223	5.14614	199	0.62095	55.0162	5.05141	90.9254	5	1	1	114	74.5	87.6667	173.3	0	36
1109	1	57	1	25.2203	86	1610	0	61	21	78.3	176.2	0	29	27.6	0.713736	5.63748	218	2.12252	188.055	5.82855	104.914	4.9	1	2	112.5	72	85.5	176.2	0	1
1111	1	57	1	26.8745	94.9	2529	0	42	25	78.4	170.8	0	12	36.9	0.954234	4.80996	186	1.47899	131.039	5.21794	93.9229	5	1	1	124.5	81.5	95.8333	170.8	1	1
1112	0	55	0	20.793	76	1457	0	12	17	54.3	161.6	0	8	61.5	1.59039	5.58576	216	0.91449	81.0238	5.27345	94.9221	5.248	1	1	147	88.5	108	161.6	0	0
1114	1	52	1	26.2478	84.5	1097	0	32	19	71.2	164.7	0	17	41.5	1.07319	5.61162	217	1.25319	111.033	5.93957	106.912	5.9	1	3	112.5	74	86.8333	164.7	0	1
1116	1	57	0	21.5094	79.3	4379	0	11	11	59.2	165.9	0	19	52.8	1.36541	3.77556	146	1.2419	110.032	5.49549	98.9188	5.2	1	2	105	70	81.6667	165.9	0	12
1118	0	63	0	26.0695	76.6	2177	0	25	17	58.5	149.8	0	22	76.2	1.97053	5.9478	230	0.97094	86.0253	5.551	99.918	5.452	1	1	134	75	94.6667	149.8	0	0
1119	1	54	0	17.4044	62	2516	0	15	20	44	159	0	11	36.8	0.951648	6.18054	239	1.32093	117.034	4.27427	76.9369	5.1	1	3	92.5	58.5	69.8333	159	0	54
1121	0	48	0	18.3843	61.8	3645	0	16	24	45.2	156.8	0	21	119.6	3.09286	7.21494	279	0.75643	67.0197	4.27427	76.9369	5	1	1	98.5	54.5	69.1667	156.8	0	12
1123	0	51	0	20.9026	70	3641	0	33	33	55.4	162.8	1	14	46.2	1.19473	5.8185	225	0.93707	83.0244	4.9959	89.9262	5.5	1	1	96	61	72.6667	162.8	0	0
1124	0	51	1	25.4589	89.2	357	0	32	23	60.3	153.9	0	19	50	1.293	4.70652	182	0.77901	69.0203	4.60733	82.9319	4.9	1	1	103	65	77.6667	153.9	1	0
1127	0	51	0	20.518	62	3121	0	14	21	44.7	147.6	0	10	80.1	2.07139	5.58576	216	0.39515	35.0103	5.16243	92.9237	5.1	1	1	105	61.5	76	147.6	0	0
1128	0	56	0	20.1951	79	1091	0	13	13	53	162	0	10	52.6	1.36024	5.24958	203	0.31612	28.0082	5.10692	91.9246	5.4	1	1	96	61	72.6667	162	0	1
1130	0	41	0	21.1895	72.5	2809	0	12	17	53.3	158.6	0	13	81.7	2.11276	4.5255	175	0.34999	31.0091	4.38529	78.9352	5.1	1	1	100.5	64.5	76.5	158.6	0	12
1132	1	41	0	21.504	73.6	4390	0	15	18	58.9	165.5	0	12	61.4	1.5878	4.6548	180	0.47418	42.0123	4.60733	82.9319	4.6	2	2	100	67	78	165.5	0	126
1133	1	53	0	22.3479	81	1096	0	18	17	58	161.1	0	11	57.9	1.49729	6.02538	233	0.40644	36.0106	4.49631	80.9336	4.9	1	1	102.5	63.5	76.5	161.1	0	0
1134	1	43	0	24.7401	81.5	3893	0	14	16	67.6	165.3	0	16	49.9	1.29041	4.1376	160	0.80159	71.0209	5.71753	102.916	5.5	1	3	132.5	74.5	93.8333	165.3	0	60
1136	0	43	0	20.4545	60	2732	0	16	14	45.9	149.8	0	10	70.4	1.82054	4.99098	193	0.38386	34.01	4.27427	76.9369	4.8	1	1	102	70	80.6667	149.8	0	0
1139	1	55	0	18.9824	69.5	4487	0	14	18	58.2	175.1	0	10	43.2	1.11715	3.93072	152	0.9032	80.0235	4.77386	85.9295	4.8	2	1	129	85	99.6667	175.1	0	90
1141	1	64	0	21.6916	87	2776	0	25	46	62.1	169.2	0	57	45.9	1.18697	5.8185	225	6.00628	532.156	5.10692	91.9246	5.1	3	2	112.5	75.5	87.8333	169.2	0	175
1143	1	57	0	27.0023	94	2914	0	17	20	82.6	174.9	1	17	52.6	1.36024	6.2064	240	0.73385	65.0191	5.32896	95.9213	4.8	1	2	124.5	81	95.5	174.9	1	22
1148	0	60	0	22.8538	80	380	0	16	17	54.2	154	0	14	55	1.4223	6.28398	243	1.41125	125.037	5.49549	98.9188	5.6	1	1	142.5	87.5	105.833	154	1	1
1149	0	45	0	15.4214	60	2604	0	15	16	36.1	153	0	10	63.6	1.6447	4.18932	162	0.27096	24.0071	4.49631	80.9336	5	1	1	95	64.5	74.6667	153	0	0
1151	1	51	0	20.2872	78.4	4395	0	27	18	57.6	168.5	0	20	45.7	1.1818	5.35302	207	1.26448	112.033	5.27345	94.9221	5	2	2	110.5	71	84.1667	168.5	0	110
1152	0	51	0	21.1705	69	3484	0	11	16	54.4	160.3	0	8	55.5	1.43523	4.99098	193	0.5645	50.0147	5.10692	91.9246	4.7	1	1	106	68.5	81	160.3	0	0
1155	1	53	0	20.8297	76	523	0	8	18	59	168.3	0	13	67	1.73262	4.24104	164	0.48547	43.0126	4.77386	85.9295	5.2	1	1	149	103	118.333	168.3	0	36
1158	0	40	0	19.5807	69	280	0	8	7	52.6	163.9	0	18	65	1.6809	3.98244	154	0.4516	40.0118	4.9959	89.9262	5.4	2	1	114	60.5	78.3333	163.9	0	126
1159	1	31	0	21.4435	71	2773	0	19	12	61.1	168.8	0	11	55.1	1.42489	4.9134	190	0.89191	79.0232	4.55182	81.9328	4.4	1	2	111	67.5	82	168.8	0	60
1160	1	59	0	22.9218	84.2	2281	0	23	28	66.4	170.2	0	19	63.7	1.64728	5.92194	229	0.48547	43.0126	5.10692	91.9246	4.7	3	2	143	82	102.333	170.2	0	198
1162	1	43	0	20.6459	74.3	2400	0	17	18	60.3	170.9	0	18	55	1.4223	5.66334	219	1.26448	112.033	5.43998	97.9196	5	1	2	122	79	93.3333	170.9	0	12
1163	0	41	0	17.4233	67	2823	0	12	13	49	167.7	0	9	83.6	2.1619	5.6892	220	0.47418	42.0123	4.77386	85.9295	4.8	2	2	95.5	62.5	73.5	167.7	0	90
1165	0	62	1	24.584	85	424	0	19	14	64.2	161.6	0	18	46.7	1.20766	5.66334	219	1.19674	106.031	5.16243	92.9237	5.6	1	1	134	92.5	106.333	161.6	1	1
1168	0	37	0	15.7946	63	3024	0	12	18	45.7	170.1	0	9	44.1	1.14043	3.59454	139	0.68869	61.0179	4.77386	85.9295	5.044	1	1	97	60	72.3333	170.1	0	0
1171	1	47	0	19.4581	69.5	4657	0	13	14	56.3	170.1	0	10	93.4	2.41532	5.22372	202	0.62095	55.0162	5.551	99.918	4.9	1	2	91	55	67	170.1	0	66
1174	1	49	0	19.0571	77.5	2714	0	19	17	57.3	173.4	0	30	68.2	1.76365	4.73238	183	1.78382	158.046	4.55182	81.9328	4.8	3	3	114	77	89.3333	173.4	0	154
1178	1	62	0	22.9074	85.6	3691	0	16	15	64.5	167.8	1	39	52.1	1.34731	5.45646	211	1.23061	109.032	5.82855	104.914	4.8	3	2	137.5	77.5	97.5	167.8	0	154
1179	1	63	1	23.1038	85.5	3457	0	27	21	67.4	170.8	0	37	51.6	1.33438	5.63748	218	2.05478	182.054	5.88406	105.913	4.9	2	3	137	80	99	170.8	0	110
1180	1	62	0	20.7155	80	339	0	20	19	61	171.6	0	14	39.1	1.01113	5.76678	223	1.61447	143.042	5.88406	105.913	5.2	1	2	137	83.5	101.333	171.6	0	0
1183	0	37	0	18.2998	74.5	1870	0	15	16	48.8	163.3	0	15	64.4	1.66538	5.09442	197	0.40644	36.0106	4.71835	84.9303	4.432	1	1	100	60.5	73.6667	163.3	0	1
1185	1	43	1	24.4732	88.1	4319	0	71	35	73.5	173.3	0	38	32.9	0.850794	5.22372	202	1.14029	101.03	5.32896	95.9213	5.1	1	2	109.5	69	82.5	173.3	0	36
1189	1	49	0	20.0986	79.8	1031	0	25	16	57.2	168.7	0	22	44.6	1.15336	5.61162	217	1.70479	151.044	4.94039	88.927	4.9	1	2	97.5	62	73.8333	168.7	0	1
1191	1	58	0	24.7712	86.1	536	0	20	20	66.3	163.6	0	11	44.5	1.15077	5.19786	201	1.07255	95.0279	5.27345	94.9221	5.2	3	2	123.5	77	92.5	163.6	0	154
1192	1	41	0	20.6992	73.8	4358	0	11	12	58.7	168.4	0	11	54.7	1.41454	4.73238	183	0.72256	64.0188	5.27345	94.9221	5.1	2	1	109.5	69.5	82.8333	168.4	0	126
1193	1	42	0	21.604	76.5	4388	0	21	16	73.7	184.7	1	10	42.2	1.09129	4.70652	182	1.41125	125.037	5.21794	93.9229	5	1	2	116.5	78	90.8333	184.7	0	12
1195	1	57	0	22.1594	78	368	0	23	24	59.6	164	0	13	35.8	0.925788	4.55136	176	1.39996	124.036	4.60733	82.9319	5.044	1	1	108.5	73	84.8333	164	0	4.08333
1196	1	50	0	31.3359	114	728	0	23	20	105.4	183.4	0	65	62	1.60332	5.09442	197	1.59189	141.041	5.49549	98.9188	5.2	1	1	116	70	85.3333	183.4	1	0
1197	1	52	0	27.2393	89.5	445	0	19	16	73.8	164.6	0	18	35.1	0.907686	5.45646	211	2.47251	219.064	4.88488	87.9278	4.9	1	2	121.5	80	93.8333	164.6	0	2.8
1198	1	48	0	23.4673	78.4	4010	0	12	21	68.3	170.6	0	28	49.6	1.28266	4.24104	164	1.27577	113.033	5.43998	97.9196	5.4	3	1	143.5	89.5	107.5	170.6	0	200
1199	1	41	0	25.2556	90.8	4707	0	36	20	75.5	172.9	0	23	29.9	0.773214	5.8185	225	3.05959	271.08	4.55182	81.9328	4.7	1	2	115	68	83.6667	172.9	1	12
1200	1	50	0	22.0069	82.5	4052	0	15	14	64.2	170.8	1	17	45.6	1.17922	4.80996	186	1.26448	112.033	5.16243	92.9237	4.8	3	2	112	70.5	84.3333	170.8	0	147.5
1201	0	57	0	23.8231	83	340	0	11	19	60	158.7	0	16	69.5	1.79727	5.3013	205	0.60966	54.0159	5.88406	105.913	5.758	1	1	121.5	80.5	94.1667	158.7	1	0
1202	0	54	0	21.9601	77	261	0	10	13	53.1	155.5	0	10	53	1.37058	4.11174	159	0.55321	49.0144	4.88488	87.9278	5.452	1	1	119	74	89	155.5	0	1
1203	0	44	0	22.1936	74.5	3638	0	12	13	57.1	160.4	0	13	44.8	1.15853	4.62894	179	0.50805	45.0132	4.49631	80.9336	5.7	1	1	111	67.5	82	160.4	0	1
1204	0	64	0	19.1356	64.2	1284	0	15	20	45.5	154.2	0	10	60.8	1.57229	5.87022	227	0.84675	75.022	5.49549	98.9188	5.4	1	1	113	62.5	79.3333	154.2	0	36
1205	0	51	0	19.6417	66	4186	0	23	20	48.6	157.3	1	15	98.7	2.55238	6.15468	238	0.21451	19.0056	4.71835	84.9303	5.4	1	1	109	66	80.3333	157.3	0	66
1206	0	48	0	17.4517	60.2	4319	0	10	14	44.9	160.4	0	10	73.9	1.91105	4.08588	158	1.10642	98.0288	4.94039	88.927	4.4	2	1	103	62	75.6667	160.4	0	126
1207	0	41	0	20.1137	70.4	4341	0	15	11	53.9	163.7	0	11	55.3	1.43006	5.71506	221	0.85804	76.0223	4.49631	80.9336	5.1	1	1	97	62	73.6667	163.7	0	1
1208	0	49	0	22.7872	73.5	4088	0	14	15	55.1	155.5	0	12	54.8	1.41713	5.45646	211	0.39515	35.0103	4.49631	80.9336	4.8	1	1	112.5	67.5	82.5	155.5	0	1
1209	0	57	0	21.8595	60.6	1821	0	5	14	48.4	148.8	0	7	79	2.04294	5.19786	201	0.81288	72.0212	5.43998	97.9196	5.1	1	1	105.5	65.5	78.8333	148.8	0	0
1210	0	54	1	23.3305	82.7	1450	0	14	20	60.4	160.9	0	16	43	1.11198	5.74092	222	1.17416	104.031	5.05141	90.9254	5.1	1	1	129.5	77.5	94.8333	160.9	1	0
1211	1	47	1	26.4288	90.4	4396	0	25	21	80.2	174.2	0	45	51.8	1.33955	6.87876	266	1.85156	164.048	5.16243	92.9237	5.1	3	2	148.5	89	108.833	174.2	1	154
1212	1	50	1	23.2634	83	738	0	79	54	71	174.7	0	56	35	0.9051	5.22372	202	2.13381	189.056	5.71753	102.916	5.6	1	3	110.5	68	82.1667	174.7	0	54
1213	0	42	0	19.982	74.3	4074	0	14	19	52.7	162.4	0	8	51.2	1.32403	4.21518	163	0.72256	64.0188	4.94039	88.927	4.7	1	1	95	56.5	69.3333	162.4	0	1
1214	0	42	0	20.1976	69.6	882	0	13	14	53.4	162.6	0	8	41.3	1.06802	4.37034	169	0.71127	63.0185	4.71835	84.9303	5.554	1	1	104	66.5	79	162.6	0	0
1215	0	48	0	18.1391	63	3621	0	9	18	44.2	156.1	1	7	81.3	2.10242	6.25812	242	0.64353	57.0168	4.32978	77.936	4.9	1	1	96.5	59	71.5	156.1	0	0
1216	0	43	0	20.3857	62	4619	0	11	13	55.5	165	0	13	51.1	1.32145	4.99098	193	0.97094	86.0253	5.16243	92.9237	4.7	1	3	103	61.5	75.3333	165	0	36
1217	0	51	0	25.8389	84.5	539	0	20	21	61.2	153.9	0	15	50.1	1.29559	5.4306	210	0.75643	67.0197	4.49631	80.9336	5.2	1	1	137	92	107	153.9	1	1
1218	0	54	0	17.5658	66	2752	0	22	23	44.8	159.7	0	12	84.7	2.19034	7.08564	274	0.65482	58.0171	4.55182	81.9328	5.5	1	1	89.5	63.5	72.1667	159.7	0	0
1219	0	44	0	22.5808	79	1657	0	20	14	61.7	165.3	0	10	68	1.75848	5.58576	216	0.55321	49.0144	5.49549	98.9188	5.4	1	1	108.5	68	81.5	165.3	0	0
1220	0	71	0	21.2857	79	2512	0	16	29	52.2	156.6	0	13	55.4	1.43264	5.172	200	0.94836	84.0247	5.551	99.918	5.7	1	1	116.5	70	85.5	156.6	0	0
1221	0	50	0	22.592	69	1457	0	24	20	55.9	157.3	0	11	28.8	0.744768	4.29276	166	2.39348	212.062	4.9959	89.9262	5.4	1	1	101	66	77.6667	157.3	0	1
1223	0	44	0	24.0287	75	2537	0	16	21	60.9	159.2	0	20	52.8	1.36541	4.47378	173	0.31612	28.0082	4.82937	86.9287	5.2	1	1	133	83	99.6667	159.2	0	1
1224	0	46	0	17.7748	64	3277	0	16	20	42.1	153.9	0	15	64.2	1.66021	4.16346	161	0.38386	34.01	4.88488	87.9278	5.1	1	1	103	63	76.3333	153.9	0	1
1225	0	39	1	29.096	76.7	4548	0	29	18	68.2	153.1	1	19	35.5	0.91803	4.49964	174	1.50157	133.039	4.94039	88.927	5	1	1	143	85.5	104.667	153.1	0	0
1228	0	49	0	26.3941	76.2	2916	0	10	14	67.4	159.8	0	7	56.6	1.46368	5.97366	231	0.99352	88.0259	4.77386	85.9295	5	1	1	126	81.5	96.3333	159.8	0	12
1229	0	48	0	19.2566	66	1454	0	11	11	51.1	162.9	0	11	85	2.1981	4.86168	188	0.6774	60.0176	4.32978	77.936	5.1	1	1	92.5	59	70.1667	162.9	0	0
1230	1	43	0	21.4113	79	3815	0	26	24	56.4	162.3	0	13	46.7	1.20766	5.48232	212	0.86933	77.0226	5.16243	92.9237	5.35	1	3	110	64.5	79.6667	162.3	0	1
1231	1	46	0	23.9734	84.4	4042	0	30	18	66.3	166.3	0	15	34.9	0.902514	6.28398	243	1.3548	120.035	5.88406	105.913	5.2	1	3	105.5	64	77.8333	166.3	0	0
1233	1	47	0	21.1592	77.5	1446	0	13	16	64.8	175	1	11	66.2	1.71193	6.74946	261	1.18545	105.031	5.27345	94.9221	5.1	1	1	116	67.5	83.6667	175	0	60
1234	1	48	0	24.3228	83.8	4416	0	32	27	62.5	160.3	1	24	30.7	0.793902	5.01684	194	4.24504	376.111	5.43998	97.9196	5.1	2	3	104	64	77.3333	160.3	0	126
1239	1	51	1	24.0167	77	2111	0	19	19	66.9	166.9	1	14	39.5	1.02147	4.3962	170	0.72256	64.0188	4.94039	88.927	5.6	1	1	116.5	76	89.5	166.9	0	0
1240	1	48	0	21.2738	66.5	3679	0	9	14	55.9	162.1	0	12	85.8	2.21879	4.73238	183	0.28225	25.0073	4.77386	85.9295	4.6	2	2	102.5	63	76.1667	162.1	0	126
1243	1	53	0	24.0813	82	2157	0	18	18	65.8	165.3	0	57	48.9	1.26455	5.8185	225	0.95965	85.025	5.49549	98.9188	5.2	1	1	112.5	74	86.8333	165.3	0	66
1248	1	51	0	30.9608	94	518	0	40	27	84.7	165.4	0	22	30	0.7758	5.50818	213	1.42254	126.037	5.21794	93.9229	5.2	1	1	106	65.5	79	165.4	1	5.13333
1249	1	41	0	19.7764	74.8	4252	0	19	15	59.6	173.6	0	13	40.9	1.05767	4.88754	189	0.7903	70.0206	5.16243	92.9237	5.1	2	1	113	71	85	173.6	0	108
1250	0	39	0	19.8684	66	3963	0	12	10	48.6	156.4	0	15	64.5	1.66797	4.83582	187	0.6774	60.0176	5.32896	95.9213	4.9	1	1	98.5	63.5	75.1667	156.4	0	1
1251	0	43	0	22.9876	72	4010	0	19	14	66.2	169.7	0	12	41.2	1.06543	4.21518	163	0.66611	59.0173	4.88488	87.9278	4.6	1	1	109	70	83	169.7	0	0
1252	1	38	0	21.2634	72	712	1	19	21	60.3	168.4	0	25	74.7	1.93174	5.58576	216	0.48547	43.0126	6.05059	108.911	5.7	1	1	126.5	79.5	95.1667	168.4	0	60
1253	1	46	0	25.9471	84.5	4321	0	32	22	79.1	174.6	0	85	38	0.98268	5.09442	197	1.49028	132.039	5.05141	90.9254	5	3	3	126.5	83.5	97.8333	174.6	0	154
1254	0	47	0	23.4934	75.2	2202	0	15	17	55.5	153.7	0	13	55.8	1.44299	5.3013	205	0.7903	70.0206	5.66202	101.916	5.248	1	1	118	77.5	91	153.7	0	12
1255	0	45	0	22.0582	71.2	4431	0	6	13	59.4	164.1	0	13	47.2	1.22059	4.9134	190	0.74514	66.0194	5.16243	92.9237	5.4	1	1	109.5	70	83.1667	164.1	0	1
1256	0	54	0	19.36	66	3657	0	12	12	39.7	143.2	0	9	70.9	1.83347	6.9822	270	0.7903	70.0206	4.77386	85.9295	5.6	1	1	109.5	69	82.5	143.2	0	0
1257	0	45	0	22.0197	68.6	1035	0	25	26	56.3	159.9	0	21	60.3	1.55936	4.99098	193	0.49676	44.0129	4.94039	88.927	5	1	1	91.5	60.5	70.8333	159.9	0	0
1258	0	51	0	20.0579	66.8	4391	0	15	23	50.9	159.3	0	12	67.6	1.74814	6.62016	256	0.66611	59.0173	4.60733	82.9319	4.9	1	2	93.5	56.5	68.8333	159.3	0	1
1260	0	42	0	20.0347	72.5	3826	0	15	16	44.3	148.7	0	17	79.6	2.05846	5.53404	214	0.60966	54.0159	4.4408	79.9344	4.432	1	1	108	70.5	83	148.7	0	0
1262	0	43	0	28.5339	83	2393	0	16	20	72.5	159.4	0	22	72.1	1.86451	4.62894	179	0.37257	33.0097	5.93957	106.912	5.7	1	1	125.5	77.5	93.5	159.4	1	4.2
1263	0	51	0	18.4473	62.2	2926	0	16	18	40.9	148.9	1	12	70.8	1.83089	5.06856	196	0.68869	61.0179	4.16325	74.9385	5.4	1	1	99.5	61	73.8333	148.9	0	0
1264	0	46	0	20.1652	65	764	0	16	14	49.2	156.2	0	8	55.3	1.43006	4.57722	177	0.63224	56.0165	4.71835	84.9303	4.8	1	1	89.5	58	68.5	156.2	0	1
1265	1	46	0	20.1134	76	3073	0	14	20	62.8	176.7	0	18	61.4	1.5878	5.0427	195	1.29835	115.034	4.82937	86.9287	5	1	2	112.5	68	82.8333	176.7	0	0
1266	0	46	0	23.1399	70.2	1092	0	8	10	58.5	159	0	7	43.5	1.12491	3.4911	135	0.51934	46.0135	4.60733	82.9319	5	1	2	115.5	72.5	86.8333	159	0	1
1267	1	41	0	25.0392	85.3	497	0	25	17	75.2	173.3	1	24	47.3	1.22318	5.19786	201	0.59837	53.0156	5.43998	97.9196	4.6	2	2	115	68	83.6667	173.3	0	105
1268	1	43	1	25.1986	87	2625	0	25	16	81.1	179.4	0	44	26.1	0.674946	6.10296	236	2.07736	184.054	5.21794	93.9229	4.7	2	3	131	84.5	100	179.4	0	84
1269	1	46	0	20.9437	73	4322	0	16	19	62.9	173.3	1	16	45.4	1.17404	3.90486	151	0.38386	34.01	4.88488	87.9278	5	2	1	111.5	65	80.5	173.3	0	84
1270	1	45	1	22.9265	85.4	4359	0	21	14	64.4	167.6	0	25	33.3	0.861138	5.3013	205	0.95965	85.025	4.88488	87.9278	5	1	1	113	68	83	167.6	0	1
1271	1	56	0	24.6632	83.3	4009	0	35	28	75.1	174.5	1	9	65	1.6809	4.57722	177	0.4516	40.0118	4.4408	79.9344	5.4	1	2	107	73.5	84.6667	174.5	0	1
1273	1	37	1	22.0135	82	746	0	47	14	69.2	177.3	0	18	47.2	1.22059	5.22372	202	0.85804	76.0223	5.10692	91.9246	5	1	2	111.5	68.5	82.8333	177.3	0	0
1274	1	35	0	23.6439	80	1818	0	27	22	60	159.3	0	15	50	1.293	5.4306	210	0.94836	84.0247	5.77304	103.915	5.2	1	1	122.5	71.5	88.5	159.3	0	0
1277	1	52	1	29.6894	97.5	2315	0	22	11	82.9	167.1	0	14	29.5	0.76287	4.62894	179	1.38867	123.036	5.66202	101.916	5.1	1	2	115	74	87.6667	167.1	1	0
1278	1	63	0	14.8008	61	1993	0	16	18	40.1	164.6	0	20	89.8	2.32223	6.36156	246	0.59837	53.0156	5.49549	98.9188	4.9	1	2	142.5	83	102.833	164.6	0	18
1281	0	52	0	22.3649	74.3	3299	0	20	24	57.9	160.9	0	11	74.6	1.92916	5.3013	205	0.85804	76.0223	4.27427	76.9369	4.7	1	1	113.5	75	87.8333	160.9	0	12
1282	1	62	0	24.9433	92	4268	0	12	13	70.4	168	0	10	37.9	0.980094	5.27544	204	0.93707	83.0244	5.21794	93.9229	5.2	1	1	125.5	83	97.1667	168	1	1
1284	1	53	1	26.2163	81.3	1126	0	20	13	63.8	156	0	22	37.4	0.967164	4.70652	182	0.95965	85.025	5.49549	98.9188	5.5	1	2	163	101	121.667	156	0	36
1287	1	52	0	20.5515	74.5	4410	0	12	12	68.9	183.1	0	9	47.9	1.23869	4.42206	171	0.63224	56.0165	4.88488	87.9278	5.1	1	3	104.5	73.5	83.8333	183.1	0	1
1288	0	49	0	19.9123	73	3224	0	14	26	53.1	163.3	1	21	69.6	1.79986	5.87022	227	0.66611	59.0173	4.82937	86.9287	5.35	1	1	121.5	78	92.5	163.3	0	0
1289	1	55	0	19.7392	79	3808	0	14	10	59.9	174.2	0	19	58.2	1.50505	5.4306	210	1.33222	118.035	6.05059	108.911	5.6	2	2	145	90.5	108.667	174.2	0	84
1290	1	46	0	19.8328	66.5	4267	0	15	11	52.5	162.7	0	19	28.6	0.739596	3.879	150	0.74514	66.0194	4.71835	84.9303	5.1	1	3	98.5	63	74.8333	162.7	0	1
1291	1	45	0	23.2634	86	4363	0	31	20	66.6	169.2	0	28	44.7	1.15594	6.56844	254	0.88062	78.0229	5.60651	100.917	5	2	1	100.5	64.5	76.5	169.2	0	126
1292	0	49	1	30.4567	86.4	352	0	36	20	74.5	156.4	0	15	58.5	1.51281	5.71506	221	1.15158	102.03	5.66202	101.916	5.7	1	1	114	71	85.3333	156.4	1	36
1293	1	52	0	21.4157	78	1841	0	18	24	58.8	165.7	1	18	50	1.293	5.5599	215	1.32093	117.034	4.82937	86.9287	5.5	1	2	120.5	80	93.5	165.7	0	1
1294	1	47	1	22.5617	89	3921	0	18	17	73.1	180	0	13	58.6	1.5154	5.79264	224	1.129	100.029	5.05141	90.9254	4.9	1	1	114	75	88	180	0	1
1295	1	45	0	24.3014	87.5	4387	0	15	15	72.9	173.2	0	13	43.7	1.13008	5.22372	202	1.42254	126.037	4.88488	87.9278	5.4	1	1	101.5	64.5	76.8333	173.2	0	1
1296	1	45	0	20.7809	75.8	4326	0	36	25	54	161.2	0	23	34.6	0.894756	4.88754	189	3.66925	325.096	4.88488	87.9278	4.6	1	1	101	65	77	161.2	0	0
1297	0	49	0	20.216	64	1082	0	15	19	47.2	152.8	1	14	68.8	1.77917	4.96512	192	0.60966	54.0159	4.88488	87.9278	5.6	1	1	95.5	62.5	73.5	152.8	0	1
1300	1	48	1	31.3407	109	3611	0	25	20	99.3	178	0	26	36.1	0.933546	6.10296	236	1.97575	175.051	5.05141	90.9254	5.656	1	1	132	86	101.333	178	1	1
1301	1	46	0	20.3742	83.8	4373	0	17	19	65.5	179.3	0	15	42	1.08612	5.172	200	1.03868	92.027	5.10692	91.9246	4.7	2	3	101.5	67	78.5	179.3	0	126
1302	0	49	0	23.4145	71.4	3842	0	6	13	58.6	158.2	0	5	58	1.49988	5.63748	218	0.53063	47.0138	4.66284	83.9311	4.8	1	1	94.5	60.5	71.8333	158.2	0	1
1304	0	46	0	20.1241	60.5	3667	0	12	12	45.4	150.2	0	11	70.7	1.8283	4.08588	158	0.64353	57.0168	5.05141	90.9254	5.146	2	1	133	86.5	102	150.2	0	105
1305	1	46	0	20.5383	70.4	4366	0	5	12	56.8	166.3	0	13	29.9	0.773214	3.67212	142	0.50805	45.0132	5.16243	92.9237	4.6	3	3	106	59	74.6667	166.3	0	154
1306	1	51	0	22.9063	74.8	1102	0	30	21	65.5	169.1	1	36	25.2	0.651672	4.88754	189	2.98056	264.078	4.94039	88.927	5.5	1	3	136	82.5	100.333	169.1	0	0
1307	0	59	0	22.6296	82	356	0	16	14	49.1	147.3	0	7	60.3	1.55936	6.10296	236	0.58708	52.0153	5.60651	100.917	5	1	1	109	66.5	80.6667	147.3	1	0
1308	1	45	0	24.1948	77	4388	0	22	13	70.5	170.7	0	13	49.3	1.2749	4.16346	161	0.59837	53.0156	5.82855	104.914	4.9	1	2	133	83.5	100	170.7	0	1
1309	0	39	0	19.4612	70.5	3895	0	11	10	45.2	152.4	0	8	64.9	1.67831	5.89608	228	0.62095	55.0162	5.10692	91.9246	5.2	1	1	105	71	82.3333	152.4	0	12
1310	0	45	0	19.6997	68.5	3290	0	10	12	51.7	162	0	8	70.5	1.82313	5.35302	207	0.81288	72.0212	4.88488	87.9278	5.4	1	1	97	60.5	72.6667	162	0	1
1312	1	54	1	24.4414	91.3	4007	1	29	20	66.3	164.7	0	27	43.4	1.12232	3.56868	138	1.59189	141.041	5.93957	106.912	5.4	2	2	112.5	76	88.1667	164.7	1	87.5
1313	0	48	0	19.6506	65.5	4371	0	14	18	46	153	0	9	64.2	1.66021	4.88754	189	0.50805	45.0132	4.88488	87.9278	5	1	1	94.5	56	68.8333	153	0	0
1314	0	59	0	23.0978	77.3	818	0	10	12	58.1	158.6	1	13	43.1	1.11457	6.54258	253	1.02739	91.0268	4.9959	89.9262	5.4	1	1	117	73.5	88	158.6	0	0
1316	0	54	0	24.6602	79.5	1314	0	18	17	56.9	151.9	0	16	49.6	1.28266	5.61162	217	1.11771	99.0291	4.88488	87.9278	5.2	1	1	109	67.5	81.3333	151.9	0	0
1319	0	40	0	22.2519	76	3455	0	13	12	54.5	156.5	1	16	58.5	1.51281	5.22372	202	0.77901	69.0203	5.93957	106.912	5.2	1	1	114.5	68	83.5	156.5	0	1
1320	1	41	1	28.9327	100	2524	1	61	34	88	174.4	0	35	40.2	1.03957	6.49086	251	2.61928	232.068	5.99508	107.911	5.7	1	3	129.5	82	97.8333	174.4	1	1
1321	0	43	1	22.8795	75.4	2569	1	11	13	53	152.2	1	17	38.6	0.998196	5.79264	224	2.08865	185.054	4.9959	89.9262	5.5	1	3	107	69	81.6667	152.2	0	36
1322	0	55	0	20.2032	67.7	361	0	15	12	45.7	150.4	0	9	62.3	1.61108	5.6892	220	0.4516	40.0118	5.49549	98.9188	4.7	1	1	123	75	91	150.4	0	0
1324	0	49	0	22.2222	66	4400	0	16	13	50	150	0	23	57.6	1.48954	5.71506	221	0.97094	86.0253	4.71835	84.9303	4.9	1	1	105.5	61	75.8333	150	0	0
1327	0	51	0	21.0825	71	3304	0	22	21	53.5	159.3	0	47	62.8	1.62401	5.66334	219	1.23061	109.032	5.551	99.918	5.8	1	1	126	77.5	93.6667	159.3	0	0
1328	0	49	0	21.5887	72.6	2607	0	7	11	51.8	154.9	0	10	43.4	1.12232	5.14614	199	1.00481	89.0262	4.88488	87.9278	5.2	1	1	99.5	63	75.1667	154.9	0	0
1329	0	48	0	23.5972	72	4571	0	16	15	56.4	154.6	0	12	63.2	1.63435	6.64602	257	0.89191	79.0232	5.551	99.918	5.6	2	1	147	96.5	113.333	154.6	0	115.85
1330	0	49	0	19.5088	64.5	4413	0	12	14	44.6	151.2	0	8	52.9	1.36799	5.01684	194	0.99352	88.0259	4.55182	81.9328	5	1	1	101.5	65	77.1667	151.2	0	0
1332	0	57	0	20.8437	63.6	4402	0	19	15	52.1	158.1	1	13	59.9	1.54901	6.30984	244	0.99352	88.0259	4.60733	82.9319	4.9	1	1	117	73	87.6667	158.1	0	0
1336	0	48	0	22.0449	78.6	2889	0	16	16	54.2	156.8	1	7	48.2	1.24645	5.09442	197	0.46289	41.0121	5.32896	95.9213	4.4	1	1	118	70	86	156.8	0	0
1337	1	60	1	27.7541	96	4196	0	21	19	78.8	168.5	0	18	49.4	1.27748	4.55136	176	0.81288	72.0212	5.49549	98.9188	4.8	1	3	105	69.5	81.3333	168.5	1	0
1338	1	52	1	24.968	88.5	3601	0	28	19	69.3	166.6	0	36	39.4	1.01888	5.4306	210	1.68221	149.044	5.16243	92.9237	4.5	2	3	131.5	76	94.5	166.6	0	126
1339	1	45	1	29.6026	99.4	1490	1	48	33	88.7	173.1	1	79	39.6	1.02406	5.84436	226	2.12252	188.055	5.43998	97.9196	5.2	3	3	137.5	81	99.8333	173.1	1	168
1340	1	45	0	27.2528	96.4	4378	0	37	19	81	172.4	0	12	38.3	0.990438	3.98244	154	1.88543	167.049	5.27345	94.9221	4.7	2	1	138	83	101.333	172.4	1	126
1341	1	46	1	22.1789	82.1	347	0	20	16	62.3	167.6	0	31	46.7	1.20766	5.8185	225	3.37571	299.088	5.88406	105.913	5.5	1	1	107	69.5	82	167.6	0	18
1342	1	46	0	24.4168	78.3	4341	0	13	10	60.8	157.8	1	25	54	1.39644	5.74092	222	1.3548	120.035	5.10692	91.9246	4.8	2	1	117	72	87	157.8	0	112.5
1343	1	45	0	20.8427	78.6	382	0	16	13	69.8	183	1	11	50.1	1.29559	4.1376	160	0.50805	45.0132	5.551	99.918	4.9	1	2	117.5	77	90.5	183	0	36
1344	1	45	0	19.2993	72	4441	0	13	19	54.6	168.2	0	15	52.9	1.36799	4.24104	164	0.84675	75.022	5.16243	92.9237	4.7	2	3	94	64	74	168.2	0	126
1345	1	45	1	31.2701	102.5	4371	0	78	43	95	174.3	0	20	38.9	1.00595	5.66334	219	0.75643	67.0197	5.77304	103.915	4.7	1	2	133	85.5	101.333	174.3	1	1
1349	1	45	0	25.5881	90	4348	0	11	12	84.2	181.4	0	19	42.6	1.10164	5.19786	201	1.88543	167.049	5.27345	94.9221	5.5	2	1	103.5	65.5	78.1667	181.4	1	90
1352	1	43	0	22.4764	83.6	4528	0	17	12	65.8	171.1	0	20	41.3	1.06802	3.77556	146	0.64353	57.0168	5.32896	95.9213	5.5	2	3	122	74.5	90.3333	171.1	0	84
1353	1	62	0	20.9545	76	3065	0	22	23	58.3	166.8	1	20	65.3	1.68866	6.64602	257	1.29835	115.034	4.94039	88.927	4.7	2	3	127	78.5	94.6667	166.8	0	110
1356	1	52	1	23.9513	84.6	3993	0	28	31	70.2	171.2	0	110	33.8	0.874068	5.09442	197	1.84027	163.048	5.43998	97.9196	4.9	2	2	138.5	95	109.5	171.2	0	110
1357	1	57	0	21.6966	72	1498	0	13	15	56.1	160.8	0	13	42	1.08612	6.10296	236	1.89672	168.049	5.77304	103.915	5.5	1	2	109	71.5	84	160.8	0	0
1360	0	47	0	19.4126	63	2662	0	11	12	45.8	153.6	0	12	36.8	0.951648	4.7841	185	0.86933	77.0226	4.71835	84.9303	5.1	1	1	103	65	77.6667	153.6	0	0
1361	0	55	0	20.0418	68	4380	0	15	19	47.1	153.3	0	14	57	1.47402	5.40474	209	1.14029	101.03	4.49631	80.9336	5.4	2	3	112.5	69	83.5	153.3	0	126
1362	0	55	0	18.5657	58.8	4329	0	27	27	46.7	158.6	0	15	79.2	2.04811	5.48232	212	0.68869	61.0179	5.38447	96.9205	5.4	1	1	94.5	53	66.8333	158.6	0	0
1364	0	54	1	26.3924	94	1749	0	17	19	59.7	150.4	0	14	46	1.18956	6.05124	234	1.47899	131.039	5.16243	92.9237	5.5	1	1	134.5	76.5	95.8333	150.4	1	0
1365	0	47	0	20.5429	73	3661	0	21	16	49.1	154.6	0	11	65.7	1.699	5.99952	232	0.95965	85.025	5.60651	100.917	5.2	1	1	135	81.5	99.3333	154.6	0	0
1366	0	51	1	22.326	68.4	3644	0	20	16	53.5	154.8	0	19	62.7	1.62142	5.09442	197	0.9032	80.0235	5.60651	100.917	5.6	1	1	116.5	65.5	82.5	154.8	0	0
1368	1	52	0	22.5541	78	3616	0	12	16	62.3	166.2	0	12	72.2	1.86709	4.83582	187	0.39515	35.0103	5.551	99.918	5.656	1	1	99.5	65	76.5	166.2	0	22
1369	0	52	0	23.7903	77	2380	0	20	16	55.4	152.6	0	15	57.5	1.48695	4.88754	189	0.57579	51.015	5.38447	96.9205	5.656	1	1	110.5	68.5	82.5	152.6	0	1
1370	0	49	0	20.652	70.5	2206	0	12	11	54.4	162.3	0	13	46	1.18956	5.37888	208	1.00481	89.0262	4.77386	85.9295	4.9	1	1	100	61	74	162.3	0	0
1371	0	49	0	24.779	82	4485	0	16	18	61	156.9	0	11	51.9	1.34213	5.84436	226	0.59837	53.0156	4.66284	83.9311	4.7	1	1	110	73	85.3333	156.9	1	1
1372	1	50	0	23.0911	76.7	3838	0	20	17	60.9	162.4	0	19	60.8	1.57229	5.9478	230	1.09513	97.0285	5.49549	98.9188	5.146	2	2	109.5	71	83.8333	162.4	0	90
1373	1	48	0	24.5793	84.1	4548	0	18	18	72.8	172.1	1	18	52.6	1.36024	4.68066	181	1.20803	107.031	5.71753	102.916	5	3	1	128.5	79	95.5	172.1	0	177.5
1374	0	50	0	20.4259	64.5	1052	0	58	43	49.2	155.2	0	188	62.7	1.62142	4.3962	170	1.52415	135.04	5.551	99.918	5.2	2	1	112.5	71.5	85.1667	155.2	0	126
1376	0	53	0	17.7857	61	1916	0	10	16	38.8	147.7	0	13	56.5	1.46109	4.21518	163	0.40644	36.0106	4.66284	83.9311	5.2	1	1	104.5	69.5	81.1667	147.7	0	2.8
1377	0	66	0	17.0349	62.6	2410	0	12	20	40.4	154	0	6	88.2	2.28085	4.62894	179	0.66611	59.0173	5.16243	92.9237	5.452	1	1	108.5	60.5	76.5	154	0	0
1378	1	44	1	25.7006	83	3724	0	36	26	74.1	169.8	1	24	32	0.82752	4.70652	182	2.29187	203.06	5.66202	101.916	5.248	1	1	110.5	75	86.8333	169.8	0	1
1379	0	44	0	20.832	71.3	715	0	13	15	54.2	161.3	0	11	50.9	1.31627	4.11174	159	0.48547	43.0126	5.16243	92.9237	5.1	1	1	97	58.5	71.3333	161.3	0	36
1380	1	62	0	20.3475	70.6	2960	0	18	14	53.4	162	1	28	41.9	1.08353	6.36156	246	1.78382	158.046	5.43998	97.9196	4.9	1	1	112	72	85.3333	162	0	0
1381	1	45	1	30.1931	95.5	3997	0	62	35	82.4	165.2	0	20	35.8	0.925788	6.67188	258	2.1451	190.056	5.43998	97.9196	5.6	1	1	131.5	86	101.167	165.2	1	1
1383	1	44	0	18.6123	67.2	3940	0	13	18	53.6	169.7	0	10	48.9	1.26455	5.53404	214	0.66611	59.0173	5.16243	92.9237	4.8	1	2	103	62	75.6667	169.7	0	18
1384	0	44	0	18.3532	62	4364	0	11	15	51.8	168	0	10	80.4	2.07914	4.96512	192	0.57579	51.015	4.4408	79.9344	5.5	1	1	99.5	62.5	74.8333	168	0	1
1385	0	44	1	29.1904	85	4270	0	25	14	68.6	153.3	0	13	70.7	1.8283	5.19786	201	0.41773	37.0109	4.66284	83.9311	4.7	1	3	98.5	59	72.1667	153.3	1	1
1386	0	45	0	21.824	72	3946	0	12	14	59.2	164.7	0	6	44.1	1.14043	3.41352	132	0.72256	64.0188	4.94039	88.927	4.9	1	1	119	75	89.6667	164.7	0	18
1387	1	58	0	24.1859	88	3887	0	20	23	73.9	174.8	0	58	39.3	1.0163	5.74092	222	1.38867	123.036	5.82855	104.914	5.2	3	2	129.5	86.5	100.833	174.8	0	154
1388	1	42	1	22.333	80	4578	0	16	15	69.1	175.9	1	11	58.4	1.51022	4.75824	184	0.85804	76.0223	5.10692	91.9246	4.7	2	3	117.5	71	86.5	175.9	0	84
1389	0	41	0	23.6911	65.7	4382	0	16	19	46.9	140.7	0	10	63	1.62918	4.80996	186	0.27096	24.0071	4.4408	79.9344	5	1	1	95.5	58	70.5	140.7	0	0
1391	0	59	0	20.0727	71.4	2167	0	17	19	50.3	158.3	0	15	46.8	1.21025	4.93926	191	0.60966	54.0159	5.16243	92.9237	5.044	1	1	109.5	65.5	80.1667	158.3	0	0
1392	1	42	0	21.1784	79	4664	0	16	10	66.2	176.8	0	14	60.8	1.57229	7.03392	272	1.85156	164.048	5.49549	98.9188	5	3	1	108	63	78	176.8	0	154
1394	0	42	0	19.8108	65.4	4253	0	13	16	44.1	149.2	0	9	61.2	1.58263	5.45646	211	0.82417	73.0215	4.94039	88.927	5.1	1	1	94.5	60	71.5	149.2	0	0
1395	1	57	0	22.076	79.6	1150	0	16	18	55.6	158.7	1	9	48.9	1.26455	3.67212	142	0.21451	19.0056	5.21794	93.9229	4.8	1	2	131.5	77.5	95.5	158.7	0	60
1396	0	54	0	20.764	69.7	2113	0	20	24	49.5	154.4	0	12	62.4	1.61366	5.3013	205	0.29354	26.0076	4.71835	84.9303	4.942	2	1	92	55	67.3333	154.4	0	90.6
1398	0	49	0	22.4219	77.1	2190	0	11	11	57.4	160	0	12	58.2	1.50505	4.70652	182	0.88062	78.0229	4.82937	86.9287	5.2	2	1	89	54	65.6667	160	0	84
1404	1	55	0	21.221	75	3234	0	35	31	58.9	166.6	0	158	67.6	1.74814	6.30984	244	0.9032	80.0235	5.43998	97.9196	5.1	2	1	117	75.5	89.3333	166.6	0	115.85
1405	1	74	0	19.4501	73	2613	0	21	23	54.7	167.7	1	17	68.1	1.76107	6.38742	247	0.99352	88.0259	5.27345	94.9221	4.5	3	3	116.5	76	89.5	167.7	0	154
1406	0	70	0	17.9751	61.4	2613	0	19	11	45.5	159.1	1	10	53.1	1.37317	5.9478	230	1.08384	96.0282	5.27345	94.9221	5.5	1	1	113	58.5	76.6667	159.1	0	0
1411	1	42	0	24.681	83	4704	0	20	11	79.7	179.7	0	14	36.2	0.936132	5.9478	230	2.15639	191.056	4.66284	83.9311	4.8	1	3	122.5	73	89.5	179.7	0	36
1412	1	50	0	23.545	79	758	0	17	22	74.6	178	0	8	38	0.98268	3.15492	122	0.47418	42.0123	5.27345	94.9221	4.9	1	2	109	69.5	82.6667	178	0	18
1415	0	50	0	18.1887	69.2	3269	0	10	16	50	165.8	0	10	60.1	1.55419	4.3962	170	0.3387	30.0088	5.05141	90.9254	4.7	1	1	112.5	55	74.1667	165.8	0	0
1416	1	50	0	24.1546	84.8	3269	0	23	17	66.4	165.8	0	34	48.5	1.25421	7.93902	307	2.20155	195.057	5.93957	106.912	5.4	2	1	136.5	88.5	104.5	165.8	0	84
1417	1	63	0	23.9099	87.6	740	0	16	16	61.9	160.9	0	20	42.3	1.09388	4.75824	184	1.04997	93.0273	5.10692	91.9246	5	2	2	126.5	82.5	97.1667	160.9	0	105
1420	0	50	0	16.9718	61	3304	0	17	24	38.8	151.2	0	9	69.9	1.80761	5.45646	211	0.16935	15.0044	5.27345	94.9221	5.7	1	1	99.5	57.5	71.5	151.2	0	0
1421	0	50	0	22.3047	79	3297	0	17	17	57.1	160	0	14	60.7	1.5697	4.55136	176	0.99352	88.0259	5.21794	93.9229	5.5	1	1	137.5	85	102.5	160	0	1
1422	0	59	0	21.7187	71.5	1092	0	14	19	58.7	164.4	0	9	62.2	1.60849	5.48232	212	0.42902	38.0112	5.99508	107.911	5.656	1	1	107.5	69.5	82.1667	164.4	0	0
1424	0	50	0	20.6279	68	3295	0	11	16	50.2	156	0	7	74	1.91364	4.88754	189	0.28225	25.0073	4.38529	78.9352	5.4	1	1	109.5	69.5	82.8333	156	0	2.8
1425	1	45	0	20.133	72.5	3276	0	12	14	59.7	172.2	0	11	44.6	1.15336	4.6548	180	1.19674	106.031	5.21794	93.9229	5.1	1	3	113.5	61	78.5	172.2	0	1
1426	1	45	0	20.0801	72.2	3404	0	16	25	62.2	176	1	14	89.8	2.32223	4.7841	185	0.14677	13.0038	5.16243	92.9237	4.7	3	3	103	72.5	82.6667	176	0	175
1428	0	50	1	20.6063	75	761	0	15	19	57.4	166.9	0	40	88	2.27568	4.49964	174	1.14029	101.03	5.43998	97.9196	5.2	2	1	124.5	80	94.8333	166.9	0	110
1430	0	48	0	21.2055	75	1722	0	16	22	48.8	151.7	1	8	68.8	1.77917	6.2064	240	0.47418	42.0123	4.16325	74.9385	5.146	1	1	93	54.5	67.3333	151.7	0	33
1431	0	42	0	20.2944	65	3654	0	11	12	51.5	159.3	0	11	53.8	1.39127	4.3962	170	0.80159	71.0209	4.77386	85.9295	5.1	2	1	115.5	72.5	86.8333	159.3	0	84
1432	1	52	0	21.5005	77.2	4355	0	18	12	60.9	168.3	0	18	41.8	1.08095	6.67188	258	2.07736	184.054	4.88488	87.9278	4.8	1	3	108.5	71.5	83.8333	168.3	0	54
1433	0	48	0	23.3208	73	4355	0	34	22	60.6	161.2	1	12	54.8	1.41713	5.37888	208	0.5645	50.0147	5.05141	90.9254	5	1	1	100.5	66	77.5	161.2	0	36
1434	1	47	0	20.5464	74.8	3526	0	18	20	63.5	175.8	0	37	45.8	1.18439	5.48232	212	2.40477	213.063	5.27345	94.9221	5.2	3	2	113	76	88.3333	175.8	0	154
1435	1	49	1	22.43	79.3	4446	0	55	20	68.3	174.5	0	81	54.3	1.4042	6.12882	237	0.63224	56.0165	5.32896	95.9213	5.5	1	1	106.5	70.5	82.5	174.5	0	12
1438	0	55	0	20.2291	60.4	3289	0	16	15	50.5	158	0	9	71	1.83606	5.89608	228	0.59837	53.0156	4.88488	87.9278	5.2	1	1	91	62	71.6667	158	0	0
1446	1	62	0	22.6595	76.5	786	0	16	17	60.5	163.4	1	37	32.9	0.850794	5.22372	202	1.70479	151.044	5.60651	100.917	5.1	1	2	104	72	82.6667	163.4	0	12
1449	0	48	0	30.8542	79.7	3556	0	21	16	69.7	150.3	0	16	42.6	1.10164	5.24958	203	1.33222	118.035	5.551	99.918	5.4	2	1	139	90	106.333	150.3	0	84
1450	1	46	0	22.0586	78	4373	0	21	21	67.4	174.8	0	19	45.4	1.17404	5.19786	201	0.86933	77.0226	5.10692	91.9246	5	1	1	123	80	94.3333	174.8	0	1
1452	0	62	0	22.3093	84.3	3060	0	28	30	50.8	150.9	0	28	51.6	1.33438	5.32716	206	0.40644	36.0106	5.66202	101.916	5.5	1	1	108.5	71.5	83.8333	150.9	1	36
1455	0	54	1	24.1739	80	4058	0	32	30	54.9	150.7	0	14	58.5	1.51281	4.57722	177	0.5645	50.0147	5.10692	91.9246	5.2	1	1	90.5	63	72.1667	150.7	1	0
1457	1	54	0	22.0486	79.5	3643	0	14	15	60.1	165.1	0	21	55.5	1.43523	6.0771	235	1.25319	111.033	5.93957	106.912	5.8	2	2	135.5	85	101.833	165.1	0	126
1459	0	50	0	23.3479	83.5	1115	0	25	25	59.1	159.1	0	9	48.6	1.2568	5.71506	221	1.26448	112.033	4.88488	87.9278	5.5	1	1	119	70.5	86.6667	159.1	1	1
1460	1	56	0	24.6172	85.5	2160	0	30	21	62	158.7	1	23	38.8	1.00337	4.08588	158	0.46289	41.0121	5.05141	90.9254	4.9	3	2	117.5	71	86.5	158.7	0	154
1461	0	47	0	28.1269	79	1830	0	12	8	59.3	145.2	1	10	36.9	0.954234	4.55136	176	0.81288	72.0212	4.66284	83.9311	5.5	1	1	118	70.5	86.3333	145.2	0	1
1464	1	60	1	25.7557	92	4037	0	24	17	73.3	168.7	1	13	36.3	0.938718	5.8185	225	1.42254	126.037	4.82937	86.9287	5.2	1	2	104.5	67.5	79.8333	168.7	1	0
1465	0	47	0	21.3119	76	1829	0	15	20	56	162.1	1	12	54	1.39644	5.27544	204	0.58708	52.0153	4.88488	87.9278	5.7	1	1	97	52.5	67.3333	162.1	0	1
1466	0	47	0	26.854	81	1089	0	11	10	64.6	155.1	0	11	69	1.78434	4.62894	179	0.36128	32.0094	4.77386	85.9295	5.1	1	2	107	70.5	82.6667	155.1	1	1
1469	1	35	1	26.3823	84	1840	0	33	14	79.6	173.7	0	32	37.8	0.977508	6.90462	267	1.94188	172.051	4.9959	89.9262	5.4	1	1	106	66.5	79.6667	173.7	0	1
1470	0	49	0	22.5759	74.7	348	0	13	19	54.8	155.8	0	11	66	1.70676	6.02538	233	0.59837	53.0156	4.88488	87.9278	5.146	2	1	110.5	73.5	85.8333	155.8	0	126
1471	1	44	0	25.515	79.5	4298	0	17	13	65.4	160.1	0	13	41	1.06026	5.48232	212	1.20803	107.031	5.43998	97.9196	4.9	2	3	130.5	82	98.1667	160.1	0	84
1472	0	57	0	21.7932	68	2556	0	20	20	52.9	155.8	0	12	95.1	2.45929	6.8529	265	0.93707	83.0244	4.82937	86.9287	5.2	1	1	107	65	79	155.8	0	0
1474	0	43	0	22.6634	63.3	3294	0	12	14	53.4	153.5	0	8	80.8	2.08949	5.14614	199	0.72256	64.0188	5.38447	96.9205	4.7	1	1	108	68	81.3333	153.5	0	0
1475	1	61	0	20.6645	81.5	584	0	9	21	67.4	180.6	0	17	57.5	1.48695	5.24958	203	0.81288	72.0212	5.60651	100.917	5.5	1	1	91	61.5	71.3333	180.6	0	1
1476	0	51	0	20.8137	68	4649	0	14	21	51.5	157.3	0	15	64.1	1.65763	5.48232	212	1.36609	121.036	4.88488	87.9278	4.8	1	1	124	70.5	88.3333	157.3	0	0
1477	0	44	1	24.8069	73.2	4374	0	15	14	55	148.9	0	11	40.1	1.03699	6.10296	236	1.42254	126.037	4.60733	82.9319	4.7	1	1	129	76.5	94	148.9	0	0
1478	0	41	0	18.5909	62.6	3671	0	13	14	51.6	166.6	0	9	50.4	1.30334	3.93072	152	0.64353	57.0168	5.10692	91.9246	5.1	1	1	102.5	67.5	79.1667	166.6	0	12
1482	1	46	0	18.4546	70.2	4340	0	12	17	53.9	170.9	1	9	52.3	1.35248	5.3013	205	0.46289	41.0121	5.16243	92.9237	4.9	1	1	116	66.5	83	170.9	0	0
1483	1	43	0	22.7492	76	4176	0	46	21	65.9	170.2	0	45	65.7	1.699	5.48232	212	0.7903	70.0206	5.05141	90.9254	5.1	1	1	128.5	80.5	96.5	170.2	0	1
1484	1	49	0	24.375	88	4080	0	21	16	78.1	179	0	37	45.6	1.17922	5.14614	199	1.11771	99.0291	4.82937	86.9287	5	1	1	122.5	75.5	91.1667	179	0	53.5
1487	1	48	0	20.6071	72.5	4081	0	18	15	58.3	168.2	0	18	36.6	0.946476	4.29276	166	1.08384	96.0282	5.43998	97.9196	5	1	1	122	79.5	93.6667	168.2	0	1
1488	0	43	0	20.3117	73.2	4081	0	26	25	55.5	165.3	0	10	51.5	1.33179	5.5599	215	0.92578	82.0241	4.32978	77.936	5.2	1	1	112.5	67.5	82.5	165.3	0	1
1490	1	55	0	23.3524	88	1820	0	12	17	63.5	164.9	0	22	53.5	1.38351	4.60308	178	1.0161	90.0265	5.43998	97.9196	5.4	2	3	147	89.5	108.667	164.9	0	84
1492	0	58	1	21.3203	65.5	1866	0	18	12	46.7	148	0	11	55.8	1.44299	5.87022	227	0.86933	77.0226	5.32896	95.9213	5	1	1	123.5	75.5	91.5	148	0	0
1493	1	44	0	24.9548	92.6	3912	0	43	32	77.3	176	0	71	49.3	1.2749	5.19786	201	1.74995	155.046	5.16243	92.9237	4.5	2	1	115.5	65.5	82.1667	176	1	90
1494	0	54	0	20.9644	81.8	1523	0	10	16	57.7	165.9	1	9	69.8	1.80503	5.63748	218	0.50805	45.0132	5.16243	92.9237	5.4	1	1	140	86.5	104.333	165.9	1	1
1498	0	46	0	17.4304	64.3	2948	0	19	17	47.8	165.6	0	10	73.9	1.91105	4.88754	189	0.41773	37.0109	4.71835	84.9303	4.8	1	1	100.5	62.5	75.1667	165.6	0	0
1500	1	47	0	24.547	82.7	1589	0	21	22	65.7	163.6	0	19	43.3	1.11974	5.12028	198	0.83546	74.0218	4.9959	89.9262	5.5	1	3	119.5	82.5	94.8333	163.6	0	1
1504	1	57	1	22.4789	87.3	1425	0	11	11	65.5	170.7	0	14	38.6	0.998196	5.45646	211	0.95965	85.025	5.27345	94.9221	5.6	1	3	119	77	91	170.7	0	0
1505	1	42	0	23.222	82.5	2198	0	8	13	68.7	172	0	13	52.8	1.36541	3.90486	151	0.40644	36.0106	5.82855	104.914	4.9	1	1	123.5	76.5	92.1667	172	0	60
1506	0	44	0	18.191	68	3596	0	9	14	45.7	158.5	0	10	49.8	1.28783	3.41352	132	0.3387	30.0088	4.77386	85.9295	5.044	1	1	103.5	66	78.5	158.5	0	0
1507	1	47	0	23.211	88.5	4408	0	12	14	72.8	177.1	0	17	46.1	1.19215	4.18932	162	0.55321	49.0144	5.27345	94.9221	4.9	3	2	107	72	83.6667	177.1	0	154
1508	1	42	0	20.5349	72	4410	0	11	16	62.1	173.9	0	13	47.3	1.22318	4.11174	159	0.7903	70.0206	5.32896	95.9213	4.8	1	1	119	77.5	91.3333	173.9	0	18
1509	1	42	0	18.8185	69.2	4349	0	15	11	57.5	174.8	0	23	53	1.37058	5.22372	202	0.76772	68.02	4.55182	81.9328	4.6	2	2	89.5	59	69.1667	174.8	0	90
1511	0	42	0	24.2849	68.5	1856	0	16	19	67	166.1	0	10	48.3	1.24904	4.42206	171	0.76772	68.02	5.16243	92.9237	4.6	2	3	97	60	72.3333	166.1	0	90
1512	0	44	0	19.4515	62.4	4387	0	11	12	45	152.1	0	8	63.4	1.63952	5.19786	201	0.86933	77.0226	4.77386	85.9295	4.9	1	1	100	61	74	152.1	0	0
1514	0	52	0	28.1954	86.4	2204	1	28	18	65.4	152.3	0	16	50.8	1.31369	5.01684	194	0.80159	71.0209	5.10692	91.9246	5.5	1	1	111	69	83	152.3	1	0
1515	1	55	0	21.3228	82	343	1	14	11	65.6	175.4	0	12	46.3	1.19732	4.68066	181	0.84675	75.022	5.71753	102.916	6	1	2	100	70.5	80.3333	175.4	0	12
1516	1	50	1	34.2411	116.2	4053	0	23	18	109.1	178.5	0	25	32.4	0.837864	5.48232	212	1.39996	124.036	5.49549	98.9188	5.2	1	3	134	82.5	99.6667	178.5	1	1
1517	0	42	0	24.6931	75	2599	0	25	17	61.8	158.2	1	21	44.6	1.15336	5.76678	223	1.63705	145.043	4.9959	89.9262	5.1	1	1	125.5	76	92.5	158.2	0	1
1518	1	52	0	19.5346	74.6	427	0	12	18	53.7	165.8	0	15	78.9	2.04035	5.79264	224	0.76772	68.02	5.05141	90.9254	5	1	3	103	67.5	79.3333	165.8	0	0
1519	1	60	0	23.3238	83	2863	0	21	13	66.3	168.6	0	30	43.9	1.13525	5.66334	219	1.74995	155.046	5.66202	101.916	5.4	2	1	109.5	73.5	85.5	168.6	0	126
1521	0	50	0	22.3819	70.6	357	0	19	17	57.8	160.7	0	40	96.3	2.49032	5.66334	219	0.36128	32.0094	5.60651	100.917	4.9	2	1	127.5	79.5	95.5	160.7	0	84
1522	1	52	0	24.9217	85.6	4388	1	23	21	73.9	172.2	1	14	24.4	0.630984	3.80142	147	2.41606	214.063	6.05059	108.911	5.7	2	3	130	84.5	99.6667	172.2	0	73.5
1523	1	43	1	23.996	88	4473	0	20	11	72.4	173.7	1	26	66.9	1.73003	6.36156	246	0.80159	71.0209	5.21794	93.9229	5.1	3	2	117.5	73	87.8333	173.7	0	154
1524	0	50	0	18.1894	64	4384	0	16	17	43.7	155	0	9	58	1.49988	4.70652	182	0.54192	48.0141	4.88488	87.9278	5.5	1	1	97.5	59.5	72.1667	155	0	1
1525	1	51	0	25.6518	90.8	4400	0	39	26	78.2	174.6	0	21	31	0.80166	5.01684	194	1.15158	102.03	5.551	99.918	5.1	1	3	109.5	72	84.5	174.6	1	0
1527	0	42	0	19.0515	66.5	763	0	23	22	47.5	157.9	0	12	100.7	2.6041	6.41328	248	0.58708	52.0153	4.77386	85.9295	5.4	1	1	108	68	81.3333	157.9	0	2.8
1529	1	45	0	20.9129	73.5	4044	0	20	18	59.8	169.1	0	22	42.2	1.09129	4.42206	171	0.3387	30.0088	5.05141	90.9254	4.9	2	3	92.5	63	72.8333	169.1	0	90
1530	0	65	0	19.6958	81.8	1586	0	25	17	50.8	160.6	0	27	106.5	2.75409	6.38742	247	0.41773	37.0109	3.71917	66.9451	5.5	1	1	96.5	65	75.5	160.6	1	0
1532	1	58	0	18.4339	74.2	371	0	15	20	52.4	168.6	0	26	54.1	1.39903	3.80142	147	0.51934	46.0135	5.88406	105.913	5.1	1	1	103	71	81.6667	168.6	0	54
1533	1	54	0	20.1197	76	1218	0	17	12	57.6	169.2	0	17	52	1.34472	5.53404	214	1.19674	106.031	4.88488	87.9278	5.6	2	1	88	55	66	169.2	0	88
1535	1	44	0	21.3896	76.2	4508	0	16	13	63.5	172.3	0	11	52.3	1.35248	4.08588	158	0.57579	51.015	5.27345	94.9221	4.9	1	2	108.5	67.5	81.1667	172.3	0	22
1536	0	49	0	20.7527	72	2927	0	47	36	54.8	162.5	1	28	68.8	1.77917	5.14614	199	0.72256	64.0188	5.05141	90.9254	5.1	2	2	116	52.5	73.6667	162.5	0	84
1537	1	36	0	21.2094	75	3980	0	15	17	62.6	171.8	0	20	63.3	1.63694	4.57722	177	0.34999	31.0091	4.94039	88.927	4.5	3	2	112.5	66	81.5	171.8	0	154
1538	0	40	0	18.3443	64.5	1476	0	24	21	44.7	156.1	0	13	78.8	2.03777	5.12028	198	0.38386	34.01	5.21794	93.9229	5.8	1	1	99	71.5	80.6667	156.1	0	35
1539	1	35	0	23.251	79.5	4422	0	30	17	74	178.4	0	32	61.7	1.59556	5.4306	210	0.66611	59.0173	5.16243	92.9237	5.1	1	3	112	64.5	80.3333	178.4	0	60
1540	1	41	0	21.337	72.5	4313	0	18	13	62.1	170.6	1	16	47.6	1.23094	6.02538	233	1.15158	102.03	4.94039	88.927	4.6	1	3	117	69.5	85.3333	170.6	0	36
1543	1	39	0	21.5971	73.2	4339	0	20	17	63.3	171.2	0	18	67.6	1.74814	4.5255	175	0.51934	46.0135	4.55182	81.9328	5	2	1	107	68.5	81.3333	171.2	0	84
1544	1	40	0	21.1751	74	4391	0	14	12	73.1	185.8	0	32	49.8	1.28783	3.95658	153	0.9032	80.0235	5.88406	105.913	5.1	1	1	109	69.5	82.6667	185.8	0	66
1547	0	44	0	21.3149	65.4	1005	0	11	14	48.6	151	1	10	48.8	1.26197	4.68066	181	0.99352	88.0259	4.71835	84.9303	4.7	1	1	133.5	88	103.167	151	0	12
1548	0	42	0	19.017	69.5	342	0	11	13	53.1	167.1	1	9	62.4	1.61366	4.70652	182	0.40644	36.0106	5.21794	93.9229	5.1	1	1	114	68.5	83.6667	167.1	0	0
1549	1	45	0	20.6134	72	4364	0	13	12	65.9	178.8	1	10	46	1.18956	4.75824	184	0.89191	79.0232	4.55182	81.9328	4.7	1	3	105.5	66.5	79.5	178.8	0	1
1552	1	66	0	20.0579	67.7	3777	0	17	22	50.9	159.3	1	7	41.5	1.07319	5.76678	223	0.71127	63.0185	5.27345	94.9221	5.5	1	3	95.5	58.5	70.8333	159.3	0	0
1554	0	45	0	19.802	62	4335	0	26	24	53	163.6	1	9	77.5	2.00415	5.0427	195	0.37257	33.0097	4.55182	81.9328	4.8	1	1	96	57	70	163.6	0	2.8
1555	1	50	0	23.1705	79.2	4368	0	24	16	62.7	164.5	0	20	64.4	1.66538	5.87022	227	0.9032	80.0235	5.05141	90.9254	4.9	1	3	98.5	68.5	78.5	164.5	0	66
1556	1	55	0	24.7013	84	520	0	22	16	69.8	168.1	0	11	57.6	1.48954	4.24104	164	1.04997	93.0273	5.551	99.918	4.9	3	3	95	61	72.3333	168.1	0	154
1558	0	42	0	16.8957	62.5	814	0	13	12	47.8	168.2	1	10	66.5	1.71969	5.5599	215	0.46289	41.0121	5.05141	90.9254	5.2	1	1	113.5	71.5	85.5	168.2	0	0
1560	1	49	0	17.3857	67	3803	0	20	23	50.6	170.6	0	17	43.2	1.11715	6.12882	237	1.86285	165.049	5.32896	95.9213	5.044	1	1	117	66	83	170.6	0	0
1561	0	49	0	22.4159	69.5	2243	0	12	11	57.6	160.3	0	15	54.2	1.40161	4.80996	186	0.44031	39.0115	5.43998	97.9196	5.2	1	1	113	70	84.3333	160.3	0	36
1563	1	49	0	30.8007	93.5	2172	1	19	9	85.9	167	0	19	59	1.52574	5.35302	207	0.6774	60.0176	5.60651	100.917	5.4	1	1	131.5	84	99.8333	167	1	0
1564	1	60	1	25.6118	92	439	0	102	61	71.6	167.2	1	103	54.4	1.40678	6.5943	255	1.20803	107.031	5.21794	93.9229	5	1	1	188	117.5	141	167.2	1	54
1565	0	37	0	22.5915	69	1100	0	15	10	53.3	153.6	0	15	66	1.70676	4.7841	185	0.44031	39.0115	5.05141	90.9254	5.1	1	1	134.5	85.5	101.833	153.6	0	0
1566	0	47	0	21.0569	73.5	4384	0	8	12	52.5	157.9	0	8	46.1	1.19215	5.3013	205	0.57579	51.015	4.71835	84.9303	5.2	1	1	101.5	60.5	74.1667	157.9	0	0
1568	1	53	1	26.0896	84.4	3662	0	28	16	72.5	166.7	0	16	44.4	1.14818	5.27544	204	1.49028	132.039	5.93957	106.912	5.1	1	2	142	93.5	109.667	166.7	0	1
1569	0	47	0	32.4707	90	2457	0	18	14	89.8	166.3	0	17	49.2	1.27231	5.14614	199	1.85156	164.048	5.05141	90.9254	4.7	1	3	142	87	105.333	166.3	1	0
1570	1	42	0	23.0812	77.6	4397	0	8	14	69	172.9	0	21	57.8	1.49471	4.0083	155	0.39515	35.0103	4.71835	84.9303	4.8	1	2	110.5	73	85.5	172.9	0	54
1571	1	50	0	23.5281	82	4379	0	14	10	64.6	165.7	0	12	56.2	1.45333	4.93926	191	1.07255	95.0279	5.551	99.918	5.4	1	2	106.5	63	77.5	165.7	0	0
1575	1	48	0	23.325	84.5	3152	0	18	17	70.7	174.1	0	14	59.2	1.53091	5.71506	221	0.68869	61.0179	5.71753	102.916	5.4	1	2	101	68	79	174.1	0	54.6
1578	0	57	0	23.5973	71	1105	0	34	28	57.5	156.1	0	42	47.5	1.22835	5.50818	213	1.08384	96.0282	5.16243	92.9237	5.4	1	1	129	80	96.3333	156.1	0	1
1579	0	57	0	22.0491	74	1386	0	10	18	52.7	154.6	1	12	33.9	0.876654	5.71506	221	1.42254	126.037	5.10692	91.9246	5	1	1	142	78.5	99.6667	154.6	0	0
1581	1	54	0	19.699	77.4	1092	0	20	20	57.4	170.7	0	13	43.2	1.11715	4.42206	171	1.79511	159.047	4.82937	86.9287	5	3	3	114	65.5	81.6667	170.7	0	198
1582	1	55	0	20.6893	70	1462	0	15	17	54.7	162.6	0	17	81.8	2.11535	5.6892	220	0.59837	53.0156	4.94039	88.927	5.1	1	2	142	94	110	162.6	0	54
1583	0	37	0	16.7089	57	1189	0	11	16	38.3	151.4	0	9	68	1.75848	6.05124	234	0.73385	65.0191	4.77386	85.9295	5.2	1	1	118.5	73.5	88.5	151.4	0	0
1584	1	36	1	21.0016	75	2927	0	42	30	56.9	164.6	0	25	31.2	0.806832	3.6204	140	0.55321	49.0144	5.71753	102.916	5.6	1	1	135	83	100.333	164.6	0	1
1585	0	42	0	23.1163	82.5	3267	0	14	16	58	158.4	0	11	61.6	1.59298	4.73238	183	1.07255	95.0279	4.66284	83.9311	5.4	1	2	136.5	87	103.5	158.4	1	0
1587	1	54	0	23.2678	77	688	0	18	17	62.2	163.5	0	12	47.7	1.23352	6.43914	249	1.07255	95.0279	4.9959	89.9262	5.4	1	3	112	70	84	163.5	0	2.8
1588	0	36	0	18.7703	62.5	728	0	8	9	49.2	161.9	1	7	63.7	1.64728	3.64626	141	0.44031	39.0115	5.10692	91.9246	5.5	1	1	105	63	77	161.9	0	1
1590	1	60	0	23.816	88	396	0	21	22	66.5	167.1	0	33	48.5	1.25421	5.61162	217	1.39996	124.036	4.66284	83.9311	5.8	1	3	130	78	95.3333	167.1	0	0
1594	1	59	1	25.2954	85.7	755	0	18	12	68.7	164.8	0	21	55.3	1.43006	4.16346	161	0.62095	55.0162	5.32896	95.9213	5.2	1	2	126	82	96.6667	164.8	0	0
1595	0	71	0	19.4582	69.8	3969	0	16	19	50	160.3	0	8	45	1.1637	4.75824	184	1.36609	121.036	5.21794	93.9229	5	1	1	145	82	103	160.3	0	0
1597	0	45	0	22.0459	76.6	2972	1	20	21	50.4	151.2	0	33	69.3	1.7921	4.47378	173	0.86933	77.0226	5.43998	97.9196	4.9	1	1	150	97	114.667	151.2	0	36
1598	1	46	0	21.9117	84.1	864	0	26	21	73.3	182.9	0	48	37.7	0.974922	5.172	200	1.00481	89.0262	5.43998	97.9196	5.5	1	3	105	68.5	80.6667	182.9	0	1
1600	1	44	1	22.9297	85.1	4408	0	29	14	65.8	169.4	0	44	32.9	0.850794	5.01684	194	1.55802	138.041	5.99508	107.911	5.4	1	1	105	68.5	80.6667	169.4	0	0
1601	0	57	0	21.3901	69.5	3026	0	22	19	50.4	153.5	1	12	67.5	1.74555	6.10296	236	0.91449	81.0238	4.77386	85.9295	5.4	1	1	102	60.5	74.3333	153.5	0	0
1602	1	44	0	17.877	73.6	4381	0	9	10	57.6	179.5	0	15	64.5	1.66797	4.34448	168	0.54192	48.0141	4.82937	86.9287	5.2	1	3	132	87.5	102.333	179.5	0	62
1603	1	42	0	24.95	86	4365	0	18	20	80.3	179.4	1	13	48.8	1.26197	3.72384	144	0.59837	53.0156	4.77386	85.9295	4.7	2	2	137.5	84.5	102.167	179.4	0	90
1604	0	50	1	27.8818	81	2562	0	15	15	62.4	149.6	0	15	42.2	1.09129	4.2669	165	0.66611	59.0173	5.38447	96.9205	5	1	1	124.5	68.5	87.1667	149.6	1	0
1609	1	50	0	22.7889	80	4057	0	19	15	63.1	166.4	0	19	47.2	1.22059	4.83582	187	0.80159	71.0209	5.99508	107.911	4.8	3	2	140.5	89	106.167	166.4	0	154
1610	1	49	0	17.7496	71.5	3978	0	15	17	53	172.8	0	14	49	1.26714	5.5599	215	1.129	100.029	4.9959	89.9262	5.1	2	3	129	74	92.3333	172.8	0	126
1615	1	55	0	19.5618	75	4404	0	25	19	56.6	170.1	0	36	56	1.44816	6.12882	237	1.28706	114.034	5.43998	97.9196	5.1	1	1	134	80.5	98.3333	170.1	0	1
1616	0	54	0	21.9613	75.3	378	0	14	16	55.8	159.4	0	11	71.9	1.85933	6.43914	249	0.37257	33.0097	4.94039	88.927	4.9	1	2	128.5	81	96.8333	159.4	0	0
1618	0	56	0	20.3865	63.2	2552	0	13	14	48.6	154.4	0	9	68.2	1.76365	4.7841	185	0.68869	61.0179	4.4408	79.9344	5.1	1	3	102	69.5	80.3333	154.4	0	0
1619	0	58	1	22.8339	77.8	4366	0	21	14	55	155.2	1	17	50.8	1.31369	7.05978	273	1.15158	102.03	5.38447	96.9205	5.2	1	1	107	71.5	83.3333	155.2	0	0
1620	0	46	0	18.1148	66.6	4367	0	22	16	48.9	164.3	0	16	60.5	1.56453	5.01684	194	0.86933	77.0226	4.82937	86.9287	5.1	2	1	107	65.5	79.3333	164.3	0	84
1621	0	53	0	24.5847	80.8	1021	0	24	17	57.4	152.8	1	13	65.9	1.70417	5.27544	204	1.07255	95.0279	5.66202	101.916	5	1	1	114.5	73	86.8333	152.8	1	60
1622	1	59	1	26.2247	88.7	1456	0	23	22	68.4	161.5	0	19	49.9	1.29041	5.9478	230	0.84675	75.022	4.55182	81.9328	5.2	1	2	94.5	62	72.8333	161.5	0	0
1623	0	52	0	18.7942	60	4018	0	12	18	41	147.7	0	10	85.5	2.21103	5.79264	224	0.57579	51.015	4.38529	78.9352	5.6	1	2	124	87	99.3333	147.7	0	18
1625	0	54	0	22.4456	69	3178	0	24	28	52.2	152.5	0	28	50.4	1.30334	6.95634	269	1.43383	127.037	5.60651	100.917	5.2	1	1	109.5	69	82.5	152.5	0	0
1626	0	51	0	21.0288	68.5	3178	0	20	20	51.9	157.1	1	22	52.7	1.36282	7.99074	309	1.00481	89.0262	4.82937	86.9287	4.9	1	1	132	82	98.6667	157.1	0	1
1627	0	50	1	27.0213	80.4	4377	1	20	14	67.2	157.7	0	11	40.1	1.03699	4.44792	172	1.17416	104.031	4.9959	89.9262	5.8	1	1	99.5	61.5	74.1667	157.7	1	1
1628	1	36	0	21.4981	73.4	4419	0	22	13	63.6	172	0	14	40.4	1.04474	3.69798	143	0.60966	54.0159	5.21794	93.9229	5	1	1	89.5	52.5	64.8333	172	0	1
1629	1	58	0	17.3753	69.5	3018	0	19	15	48.4	166.9	0	18	43.6	1.1275	6.10296	236	3.45474	306.09	4.66284	83.9311	5.2	1	3	142.5	87.5	105.833	166.9	0	4.2
1630	0	61	0	19.3166	62	3018	0	13	13	43	149.2	0	13	51.7	1.33696	5.92194	229	1.34351	119.035	5.16243	92.9237	5	1	1	105	66	79	149.2	0	0
1631	0	35	0	20.1709	66.5	732	0	16	15	50.1	157.6	0	13	65.7	1.699	4.3962	170	0.73385	65.0191	5.10692	91.9246	4.8	1	1	86.5	59	68.1667	157.6	0	0
1632	0	40	0	20.5044	64.2	4349	0	19	20	47	151.4	0	9	65.4	1.69124	6.02538	233	0.68869	61.0179	4.77386	85.9295	5.5	1	1	106	74	84.6667	151.4	0	12
1633	1	48	1	28.7354	97.4	4365	0	90	61	86.5	173.5	0	71	37	0.95682	5.14614	199	2.31445	205.06	5.05141	90.9254	4.4	1	3	110	75.5	87	173.5	1	10.2667
1634	1	46	1	25.6641	82	4349	0	18	22	65.7	160	0	18	40.8	1.05509	5.4306	210	1.27577	113.033	4.77386	85.9295	5.2	1	1	123.5	75	91.1667	160	0	27.3
1635	1	47	0	21.0797	74	677	0	13	11	62	171.5	0	17	30.9	0.799074	3.64626	141	1.85156	164.048	4.77386	85.9295	5	1	3	96.5	61.5	73.1667	171.5	0	0
1636	0	48	0	15.9396	60	702	0	18	18	40.5	159.4	1	20	50.2	1.29817	4.73238	183	0.50805	45.0132	3.94121	70.9418	5	1	1	101	63.5	76	159.4	0	0
1637	1	48	1	23.4952	88.8	3571	0	33	25	79.2	183.6	0	23	45	1.1637	7.47354	289	1.54673	137.04	5.27345	94.9221	5.4	1	1	127	81.5	96.6667	183.6	0	22
1638	0	55	0	26.5479	85.2	734	0	16	19	56.9	146.4	0	9	54	1.39644	6.51672	252	1.06126	94.0276	4.71835	84.9303	5.1	1	1	111	74	86.3333	146.4	1	1
1639	1	46	0	16.8476	63	3648	0	21	19	49.9	172.1	0	12	72.6	1.87744	4.75824	184	0.62095	55.0162	5.10692	91.9246	4.8	1	3	86	57.5	67	172.1	0	60
1640	0	55	0	23.1722	79.5	3949	0	20	19	51.1	148.5	0	29	46.7	1.20766	6.82704	264	0.68869	61.0179	5.60651	100.917	5.6	1	1	114.5	76	88.8333	148.5	0	1
1642	1	45	0	21.4102	76.7	2234	0	27	17	60.5	168.1	0	19	48.6	1.2568	5.58576	216	0.83546	74.0218	5.16243	92.9237	4.8	1	1	126	85.5	99	168.1	0	52.5
1643	1	51	0	23.3976	74.8	3801	0	14	13	63.7	165	0	13	52.2	1.34989	5.0427	195	0.83546	74.0218	5.32896	95.9213	4.8	3	3	121	77	91.6667	165	0	154
1644	1	57	0	23.8362	86.8	729	1	93	69	66	166.4	0	53	57.8	1.49471	5.58576	216	1.26448	112.033	5.82855	104.914	5.9	1	1	120.5	77.5	91.8333	166.4	0	5.13333
1645	1	50	1	27.6855	89.2	773	1	16	15	74.1	163.6	0	11	45.4	1.17404	5.22372	202	0.68869	61.0179	5.93957	106.912	6.1	1	2	128	85	99.3333	163.6	0	1
1646	1	57	0	23.4056	86.5	2162	0	21	15	70.7	173.8	0	16	35	0.9051	5.87022	227	1.9193	170.05	5.32896	95.9213	5.1	1	2	133	85	101	173.8	0	12
1648	1	52	0	17.8327	74	4311	0	20	22	54.8	175.3	1	17	39.5	1.02147	5.24958	203	1.21932	108.032	4.94039	88.927	5.5	1	1	97	61.5	73.3333	175.3	0	0
1650	1	49	0	24.3783	87.4	3923	0	14	11	75.6	176.1	0	18	46.3	1.19732	5.35302	207	1.85156	164.048	5.38447	96.9205	5	1	2	101.5	64	76.5	176.1	0	0
1651	0	52	0	23.6261	80	2465	0	8	12	64.4	165.1	0	7	56.6	1.46368	4.93926	191	0.82417	73.0215	4.4408	79.9344	5.4	1	1	121	75.5	90.6667	165.1	1	0
1652	1	53	0	17.6192	66.3	932	0	14	12	51.4	170.8	0	11	53.9	1.39385	4.0083	155	0.36128	32.0094	5.551	99.918	4.8	1	1	98.5	65	76.1667	170.8	0	56
1654	1	46	0	23.3058	78.3	4235	0	21	15	65.7	167.9	1	20	58.4	1.51022	6.74946	261	0.80159	71.0209	5.49549	98.9188	5	1	2	102	62.5	75.6667	167.9	0	0
1655	1	59	1	26.2399	91	423	0	32	24	82.3	177.1	0	30	64	1.65504	5.09442	197	1.74995	155.046	5.71753	102.916	5.5	1	2	146	97.5	113.667	177.1	1	0
1656	0	42	0	19.1827	64.8	4024	0	12	13	49.6	160.8	1	12	73.8	1.90847	4.73238	183	0.53063	47.0138	4.77386	85.9295	4.9	1	1	91.5	59	69.8333	160.8	0	12
1658	1	53	0	21.3741	80.4	2525	0	31	17	62.5	171	0	30	41.3	1.06802	5.79264	224	0.94836	84.0247	5.16243	92.9237	4.9	1	1	102.5	63	76.1667	171	0	18
1661	1	47	0	27.1669	96.1	770	0	29	32	89.1	181.1	0	43	58.7	1.51798	5.4306	210	0.89191	79.0232	5.66202	101.916	5.4	1	2	170.5	109.5	129.833	181.1	1	36
1662	1	44	0	18.9619	68.2	4193	0	28	20	54.8	170	1	38	89.5	2.31447	6.5943	255	0.75643	67.0197	4.55182	81.9328	4.7	3	3	104.5	66.5	79.1667	170	0	154
1664	0	47	0	19.9212	63	510	0	12	18	47	153.6	0	9	39.8	1.02923	3.95658	153	0.89191	79.0232	4.71835	84.9303	5.2	1	1	113.5	75	87.8333	153.6	0	0
1665	0	47	0	25.0454	84.6	4202	0	58	46	68.6	165.5	0	31	87.1	2.25241	5.14614	199	0.9032	80.0235	5.43998	97.9196	5.5	1	1	132	83	99.3333	165.5	1	22
1668	0	38	0	17.3978	58.2	2590	0	13	15	41.1	153.7	0	6	78	2.01708	5.0427	195	0.42902	38.0112	5.32896	95.9213	5.5	1	1	102.5	69.5	80.5	153.7	0	0
1670	1	45	0	23.8001	74.3	4502	0	11	11	65.9	166.4	1	11	34.3	0.886998	5.48232	212	1.89672	168.049	5.60651	100.917	4.8	1	3	101	56.5	71.3333	166.4	0	54
1673	0	47	0	24.1378	66.5	4377	0	14	12	54.6	150.4	0	13	61.2	1.58263	4.7841	185	0.71127	63.0185	4.77386	85.9295	5.1	1	1	113.5	66.5	82.1667	150.4	0	0
1674	0	57	0	21.2041	68.2	3602	0	16	19	57.1	164.1	1	22	75.7	1.9576	5.01684	194	0.65482	58.0171	4.94039	88.927	5.5	1	1	110.5	67.5	81.8333	164.1	0	0
1676	0	35	0	20.6278	68	4375	0	10	10	56.5	165.5	0	10	63.2	1.63435	5.84436	226	0.49676	44.0129	5.38447	96.9205	5.4	1	1	99	67.5	78	165.5	0	0
1677	1	56	0	17.2412	72.1	1503	0	13	13	52.5	174.5	0	8	43.1	1.11457	5.5599	215	0.68869	61.0179	5.49549	98.9188	5.2	1	3	115.5	69.5	84.8333	174.5	0	8.4
1678	0	35	0	21.2289	62.8	4375	0	9	12	49.5	152.7	0	8	48.4	1.25162	4.70652	182	0.69998	62.0182	5.99508	107.911	5	1	1	116	70	85.3333	152.7	0	0
1679	0	59	0	24.8935	69	3172	0	20	21	53.5	146.6	0	13	52.5	1.35765	5.50818	213	0.64353	57.0168	4.9959	89.9262	5.2	1	3	117.5	76	89.8333	146.6	0	0
1680	1	62	0	20.0564	68.2	3172	0	13	21	49.5	157.1	1	18	82.4	2.13086	5.32716	206	0.42902	38.0112	5.43998	97.9196	5.9	1	2	94.5	62	72.8333	157.1	0	1
1681	1	43	1	29.9815	98.7	4376	0	48	22	95.1	178.1	0	43	34.8	0.899928	5.06856	196	1.72737	153.045	5.49549	98.9188	5	1	1	123	77	92.3333	178.1	1	12
1683	0	45	0	19.0261	59	1466	0	12	10	48.1	159	0	8	77.2	1.99639	4.60308	178	0.5645	50.0147	5.43998	97.9196	4.8	1	1	96	62	73.3333	159	0	27.3
1684	1	41	0	17.9487	65	2709	0	16	12	50.9	168.4	1	14	71.6	1.85158	4.60308	178	0.48547	43.0126	5.21794	93.9229	4.7	1	1	112.5	71	84.8333	168.4	0	0
1687	1	42	0	23.488	82	4347	0	19	15	68.2	170.4	0	25	37.7	0.974922	5.35302	207	1.16287	103.03	4.9959	89.9262	4.9	1	2	102.5	63.5	76.5	170.4	0	0
1688	0	53	0	24.5726	78	3521	0	12	16	59.8	156	0	16	71.3	1.84382	6.02538	233	0.92578	82.0241	5.05141	90.9254	5.7	1	1	115.5	69.5	84.8333	156	0	0
1690	0	53	0	20.5275	76	3087	0	10	12	51.7	158.7	0	7	40.6	1.04992	3.69798	143	0.66611	59.0173	4.66284	83.9311	5	2	1	91	53.5	66	158.7	0	126
1691	1	43	1	25.7438	85	4438	0	40	19	72.4	167.7	0	73	47.7	1.23352	6.41328	248	1.33222	118.035	5.49549	98.9188	5.1	1	1	129	79.5	96	167.7	0	0
1694	0	41	0	22.4502	70.2	4401	0	8	8	56.4	158.5	0	7	57.6	1.48954	4.68066	181	0.55321	49.0144	4.77386	85.9295	4.5	1	1	89	57	67.6667	158.5	0	0
1696	1	44	0	23.8511	83	4382	0	26	15	75.4	177.8	0	37	46.6	1.20508	5.22372	202	1.90801	169.05	5.16243	92.9237	4.9	1	2	142.5	94.5	110.5	177.8	0	12
1697	1	46	1	21.7557	77	3663	0	30	20	58.8	164.4	0	19	45.1	1.16629	5.45646	211	1.04997	93.0273	4.94039	88.927	4.7	1	1	118	76	90	164.4	0	4.2
1698	1	51	0	22.2054	76	4336	0	7	17	62.3	167.5	0	12	61.4	1.5878	4.47378	173	0.77901	69.0203	5.49549	98.9188	4.6	1	1	105	69	81	167.5	0	36
1699	1	60	0	22.0119	78.5	1099	0	19	17	60	165.1	0	18	62.2	1.60849	6.02538	233	0.4516	40.0118	5.82855	104.914	5.1	2	3	121.5	81	94.5	165.1	0	126
1700	1	43	0	19.1616	67	4402	0	25	22	51.6	164.1	0	10	39.1	1.01113	4.44792	172	0.7903	70.0206	5.49549	98.9188	5.1	2	3	95.5	61.5	72.8333	164.1	0	84
1701	0	49	0	19.9004	69.3	4087	0	17	13	51.2	160.4	0	12	45.2	1.16887	4.7841	185	0.68869	61.0179	4.77386	85.9295	5	1	3	88.5	52.5	64.5	160.4	0	0
1703	0	45	0	18.148	66.5	1666	0	13	18	47.1	161.1	0	11	72.9	1.88519	4.3962	170	0.68869	61.0179	4.77386	85.9295	5.4	1	1	100	63	75.3333	161.1	0	1
1706	1	54	1	22.61	82.5	3621	1	32	20	64.5	168.9	0	68	37.3	0.964578	4.49964	174	6.39014	566.166	6.05059	108.911	5.5	2	2	130.5	82.5	98.5	168.9	0	132
1707	0	49	0	22.6273	66.4	802	0	14	10	46.4	143.2	0	8	77.6	2.00674	5.74092	222	0.64353	57.0168	5.32896	95.9213	5.2	1	1	99	62	74.3333	143.2	0	12
1708	0	38	0	30.314	91.8	3269	0	7	12	73.3	155.5	0	13	34.4	0.889584	5.32716	206	1.33222	118.035	5.16243	92.9237	5.5	1	1	127	76	93	155.5	1	0
1709	1	62	0	28.3041	91	3409	0	18	17	85.3	173.6	0	20	36.2	0.936132	5.8185	225	1.25319	111.033	5.05141	90.9254	5	3	2	123	77	92.3333	173.6	1	154
1710	0	58	0	20.13	67	353	0	20	28	48.3	154.9	0	14	61.6	1.59298	5.53404	214	1.3548	120.035	4.94039	88.927	5.5	1	1	108.5	75	86.1667	154.9	0	0
1714	1	56	1	25.5528	90.2	1092	0	24	18	66.4	161.2	0	15	63.3	1.63694	5.84436	226	0.72256	64.0188	5.38447	96.9205	5.9	1	3	109	64	79	161.2	1	0
1715	1	47	1	24.8975	87.8	4321	0	34	21	71.7	169.7	0	19	46.1	1.19215	5.09442	197	1.26448	112.033	5.32896	95.9213	5.6	1	2	109	70.5	83.3333	169.7	0	1
1716	1	53	0	21.4141	74	2193	0	12	20	58.3	165	0	15	67	1.73262	4.6548	180	0.2258	20.0059	5.77304	103.915	5.2	2	1	111.5	72	85.1667	165	0	90
1717	1	67	0	23.1048	84.5	911	0	19	18	56.3	156.1	1	15	40.7	1.0525	4.86168	188	0.77901	69.0203	4.77386	85.9295	5.1	1	3	110.5	71	84.1667	156.1	0	4.2
1723	0	63	1	24.3418	72	1190	0	23	18	60	157	0	19	65.1	1.68349	6.23226	241	0.84675	75.022	5.05141	90.9254	4.4	1	1	95.5	60	71.8333	157	0	0
1724	0	63	1	23.4693	72	1155	0	17	15	53.3	150.7	0	15	51.8	1.33955	6.82704	264	1.55802	138.041	5.38447	96.9205	5.4	1	1	114	68	83.3333	150.7	0	0
1725	1	64	0	23.0871	81	3143	0	13	13	58	158.5	0	12	46.1	1.19215	3.38766	131	0.37257	33.0097	5.10692	91.9246	4.8	1	3	145	86	105.667	158.5	0	1
1726	1	64	0	24.5377	86	726	0	20	19	61.8	158.7	0	21	31.6	0.817176	3.6204	140	1.49028	132.039	4.82937	86.9287	4.8	1	1	120	72.5	88.3333	158.7	0	12
1727	0	55	0	21.134	68.3	1611	0	18	18	51.3	155.8	1	9	82.6	2.13604	5.58576	216	0.83546	74.0218	5.16243	92.9237	5.1	1	1	106	63	77.3333	155.8	0	0
1732	1	52	1	25.1645	86.5	3300	0	34	22	80.9	179.3	0	14	44	1.13784	4.75824	184	1.59189	141.041	5.66202	101.916	5.4	1	3	116.5	78	90.8333	179.3	0	1
1733	1	48	0	22.0835	76.8	1376	0	21	15	61	166.2	0	12	52.9	1.36799	5.45646	211	0.72256	64.0188	5.71753	102.916	5.2	2	3	117.5	78	91.1667	166.2	0	84
1735	1	61	0	22.3824	84.8	1750	0	10	12	61.9	166.3	1	8	46.9	1.21283	4.68066	181	0.69998	62.0182	5.32896	95.9213	5	1	2	121.5	81	94.5	166.3	0	66
1736	1	61	0	19.8638	74	2708	0	20	18	61.6	176.1	1	15	37.1	0.959406	4.5255	175	0.65482	58.0171	5.77304	103.915	5	2	2	137.5	83	101.167	176.1	0	126
1737	0	60	0	24.9532	89	2926	0	21	18	64.2	160.4	0	12	55.9	1.44557	5.66334	219	0.63224	56.0165	5.49549	98.9188	5.9	1	2	115	65.5	82	160.4	1	0
1738	0	58	1	26.1224	80	783	0	23	17	64.8	157.5	0	12	46.4	1.1999	6.10296	236	1.39996	124.036	5.71753	102.916	5.2	1	1	126.5	79.5	95.1667	157.5	1	66
1740	0	55	0	18.9758	59.6	1838	0	17	21	49.8	162	0	12	72.6	1.87744	4.06002	157	0.31612	28.0082	4.10774	73.9393	5.1	1	2	118	73.5	88.3333	162	0	1
1741	0	53	0	23.6542	76	646	0	14	20	59.2	158.2	0	15	95	2.4567	5.92194	229	0.34999	31.0091	5.16243	92.9237	5.2	1	1	101.5	62	75.1667	158.2	0	1
1743	1	37	0	20.1409	74.8	4427	0	18	16	61.4	174.6	1	22	49	1.26714	6.02538	233	2.00962	178.052	5.05141	90.9254	5	2	1	115	69	84.3333	174.6	0	84
1744	0	39	0	19.4097	67.8	4335	0	15	17	50	160.5	0	8	59.3	1.5335	4.60308	178	0.40644	36.0106	4.71835	84.9303	5.4	1	1	84	53	63.3333	160.5	0	1.06167
1745	0	38	0	18.9748	58	4367	0	18	18	41.9	148.6	0	8	68.5	1.77141	4.49964	174	0.62095	55.0162	4.66284	83.9311	4.7	1	1	97	60	72.3333	148.6	0	0
1748	0	40	0	17.9716	65.3	4011	0	39	28	46.7	161.2	0	39	48.2	1.24645	4.93926	191	0.91449	81.0238	4.4408	79.9344	4.8	1	1	84	56.5	65.6667	161.2	0	0
1749	1	39	0	20.538	68	3427	0	15	23	53.9	162	1	14	47.2	1.22059	4.03416	156	0.41773	37.0109	5.16243	92.9237	5.5	1	3	95.5	64.5	74.8333	162	0	12
1750	1	54	0	20.7017	77.8	2217	0	20	23	54.8	162.7	0	15	71.5	1.84899	6.43914	249	1.09513	97.0285	5.82855	104.914	5.8	1	2	126	78	94	162.7	0	0
1751	0	54	0	25.1185	81.3	3603	0	21	21	69.3	166.1	0	27	56.7	1.46626	5.3013	205	1.17416	104.031	4.88488	87.9278	5.2	1	1	109.5	67	81.1667	166.1	1	0
1753	0	49	0	21.519	74	1088	0	19	13	51.3	154.4	0	19	54	1.39644	5.6892	220	0.81288	72.0212	5.82855	104.914	5.8	1	1	109.5	50	69.8333	154.4	0	0
1754	0	55	0	22.2404	83.5	1579	0	19	24	55.1	157.4	0	27	72.2	1.86709	4.55136	176	0.59837	53.0156	5.43998	97.9196	5.7	1	1	104	66	78.6667	157.4	1	0
1755	0	41	0	23.0602	80.9	4012	0	13	13	59.7	160.9	0	12	40.5	1.04733	4.6548	180	0.58708	52.0153	5.10692	91.9246	4.8	1	1	112.5	70	84.1667	160.9	1	0
1759	0	50	0	20.5615	75	1752	0	19	22	55.1	163.7	0	14	95	2.4567	4.93926	191	0.98223	87.0256	4.94039	88.927	5	1	1	162	96	118	163.7	0	44
1760	0	51	0	22.7797	70	2155	0	22	24	57.3	158.6	0	64	65	1.6809	5.74092	222	0.55321	49.0144	4.94039	88.927	5	1	1	109.5	70	83.1667	158.6	0	18
1761	0	41	0	19.3965	67.7	2170	0	12	16	46.3	154.5	0	9	48.1	1.24387	4.21518	163	0.18064	16.0047	4.55182	81.9328	5.1	1	1	107.5	64.5	78.8333	154.5	0	0
1762	0	58	0	20.8147	71.2	1071	0	30	24	49.3	153.9	1	16	50.4	1.30334	6.23226	241	1.25319	111.033	4.88488	87.9278	5.2	1	1	116.5	72	86.8333	153.9	0	10.02
1763	0	53	0	20.1175	74.5	2019	0	16	21	43	146.2	1	14	67.9	1.75589	6.15468	238	0.40644	36.0106	4.4408	79.9344	5.5	1	1	82	55.5	64.3333	146.2	0	1
1764	0	51	1	18.9232	74	3347	0	25	16	47.9	159.1	0	17	67.9	1.75589	6.54258	253	0.74514	66.0194	5.16243	92.9237	5	1	1	115	78	90.3333	159.1	0	36
1765	0	44	0	23.7554	87.5	545	0	8	10	61.5	160.9	0	8	63.4	1.63952	5.66334	219	0.44031	39.0115	4.9959	89.9262	5.2	1	1	111	69	83	160.9	1	12
1766	0	55	0	18.652	66.5	4407	0	18	23	49.8	163.4	1	16	91.4	2.3636	5.71506	221	0.57579	51.015	4.82937	86.9287	5.7	1	1	95	56	69	163.4	0	0
1767	0	48	0	22.4153	67.2	4013	0	13	11	54.9	156.5	0	17	64	1.65504	4.37034	169	0.83546	74.0218	5.49549	98.9188	5.4	1	1	107	68	81	156.5	0	27.3
1769	0	42	0	21.9187	70	4198	0	39	39	53	155.5	0	55	67.4	1.74296	5.87022	227	0.38386	34.01	5.10692	91.9246	4.7	1	1	110.5	72.5	85.1667	155.5	0	2.8
1770	0	58	0	15.3128	64.5	2729	0	13	21	35.1	151.4	0	15	69.7	1.80244	7.03392	272	0.36128	32.0094	4.55182	81.9328	5.2	1	1	110.5	70.5	83.8333	151.4	0	0
1771	0	42	0	17.5443	64.8	3466	0	5	11	46.1	162.1	0	11	50.5	1.30593	4.1376	160	0.15806	14.0041	4.94039	88.927	5.1	1	1	91.5	51.5	64.8333	162.1	0	1
1772	0	55	0	22.1016	80	1074	0	12	13	51.4	152.5	0	18	66.8	1.72745	6.23226	241	0.68869	61.0179	4.71835	84.9303	5.4	1	1	107.5	64	78.5	152.5	1	0
1773	0	56	0	26.3245	76	1435	0	11	14	55.5	145.2	0	11	52.5	1.35765	6.10296	236	2.94669	261.077	5.21794	93.9229	5.6	1	1	130.5	85	100.167	145.2	0	0
1775	1	42	1	26.8902	90.8	3292	0	88	40	81.6	174.2	0	45	43.9	1.13525	6.30984	244	1.95317	173.051	5.49549	98.9188	5.4	1	1	131	85	100.333	174.2	1	18
1777	1	42	0	17.5066	70	2884	0	7	15	57.1	180.6	0	18	50	1.293	5.35302	207	0.63224	56.0165	5.60651	100.917	4.7	1	3	97	59	71.6667	180.6	0	66
1779	0	36	0	17.6803	64.9	1439	0	21	20	46	161.3	0	19	60.7	1.5697	4.31862	167	0.3387	30.0088	4.4408	79.9344	4.8	1	1	87.5	54.5	65.5	161.3	0	60
1784	0	46	0	19.5059	65	4487	0	9	18	54.4	167	0	6	67.2	1.73779	4.70652	182	0.59837	53.0156	3.8857	69.9426	4.6	1	1	101	65.5	77.3333	167	0	60
1785	1	52	0	22.795	80	798	0	21	23	65.8	169.9	0	19	77	1.99122	5.6892	220	0.82417	73.0215	5.77304	103.915	5.4	2	3	112.5	76	88.1667	169.9	0	84
1790	1	37	0	22.4349	74	4547	0	20	13	69.1	175.5	0	12	51.7	1.33696	4.75824	184	0.6774	60.0176	5.10692	91.9246	5.2	1	2	112	69	83.3333	175.5	0	0
1791	0	42	0	24.8573	70	4403	0	9	16	63	159.2	0	87	53	1.37058	5.71506	221	0.84675	75.022	4.27427	76.9369	4.8	1	1	142.5	86.5	105.167	159.2	0	1
1792	1	42	1	27.5544	93	3288	1	23	14	84	174.6	0	11	49.8	1.28783	3.41352	132	0.44031	39.0115	5.05141	90.9254	4.9	1	1	145.5	92	109.833	174.6	1	0
1795	0	48	0	18.6497	63.4	4036	0	8	14	43.6	152.9	0	8	64.3	1.6628	6.15468	238	0.51934	46.0135	4.71835	84.9303	5.4	1	1	89	56.5	67.3333	152.9	0	0
1796	0	46	0	18.6383	66	778	0	11	22	46	157.1	0	23	56.6	1.46368	4.03416	156	0.49676	44.0129	4.71835	84.9303	5	2	1	89	55	66.3333	157.1	0	84
1799	0	52	0	21.6837	81	3663	0	12	15	61.2	168	0	11	53.5	1.38351	5.48232	212	0.64353	57.0168	3.99672	71.941	5.35	1	1	121	75	90.3333	168	1	0
1800	0	58	0	15.9426	61	689	0	12	14	39.9	158.2	0	11	63.6	1.6447	4.99098	193	0.51934	46.0135	5.43998	97.9196	5.7	1	1	114	71	85.3333	158.2	0	27.3
1801	1	55	0	21.1368	82	1580	0	15	19	63.7	173.6	0	23	61.6	1.59298	5.35302	207	1.0161	90.0265	5.71753	102.916	5	2	2	119.5	69.5	86.1667	173.6	0	132
1804	1	40	1	37.7594	104.8	2540	1	77	45	102.8	165	0	47	29	0.74994	5.71506	221	3.68054	326.096	5.60651	100.917	5.656	1	3	146	91.5	109.667	165	1	1
1805	0	37	0	20.2656	65.8	4541	0	20	15	52.4	160.8	0	12	77.8	2.01191	4.47378	173	0.54192	48.0141	5.38447	96.9205	5.5	1	1	97.5	59	71.8333	160.8	0	0
1807	0	48	0	21.7352	72.2	4331	0	21	22	56.2	160.8	0	32	52.7	1.36282	4.6548	180	0.3387	30.0088	4.9959	89.9262	5.1	1	1	100.5	59.5	73.1667	160.8	0	0
1809	0	47	0	21.4722	78	3712	0	6	15	56.7	162.5	0	10	56.4	1.4585	4.7841	185	0.27096	24.0071	5.10692	91.9246	5.248	1	1	91.5	62	71.8333	162.5	0	1
1815	1	45	1	25.0971	82.5	4102	0	33	18	75.2	173.1	0	32	45	1.1637	6.0771	235	1.47899	131.039	4.94039	88.927	4.8	2	3	128	76.5	93.6667	173.1	0	126
1816	1	57	0	24.4217	84.6	1441	0	19	21	68.6	167.6	0	32	39.6	1.02406	6.7236	260	1.28706	114.034	5.43998	97.9196	5.5	1	1	145.5	97.5	113.5	167.6	0	66
1817	1	47	0	27.2419	87.4	733	0	22	10	79.1	170.4	0	16	48.7	1.25938	5.58576	216	0.76772	68.02	5.551	99.918	5.4	1	2	132.5	84.5	100.5	170.4	0	22
1818	0	59	0	25.3489	78.8	297	0	17	12	55.9	148.5	0	14	68.2	1.76365	6.18054	239	0.5645	50.0147	5.66202	101.916	5.4	1	1	126.5	68.5	87.8333	148.5	0	22
1819	1	48	1	24.6546	85.2	4338	0	27	22	70	168.5	0	79	56.9	1.47143	5.37888	208	0.53063	47.0138	5.38447	96.9205	5.1	3	2	137	87	103.667	168.5	0	180
1821	1	53	0	18.5129	69.8	2298	0	24	18	52.5	168.4	1	21	42.3	1.09388	5.4306	210	2.64186	234.069	5.71753	102.916	5.4	2	2	129	88.5	102	168.4	0	105
1822	1	48	0	27.3932	91.4	4338	0	20	16	83.7	174.8	0	16	31	0.80166	5.6892	220	1.20803	107.031	5.05141	90.9254	5	1	3	122	80.5	94.3333	174.8	1	1
1826	0	57	0	22.526	64	750	0	13	18	52.8	153.1	0	10	54.5	1.40937	5.61162	217	1.11771	99.0291	5.82855	104.914	5.5	1	1	120	76.5	91	153.1	0	0
1828	1	38	0	23.626	74	4399	0	13	17	75.7	179	0	12	63.9	1.65245	5.172	200	0.59837	53.0156	5.66202	101.916	4.8	1	1	125	83.5	97.3333	179	0	0
1829	1	43	0	29.1375	89.6	2891	0	25	15	85.6	171.4	0	24	71.2	1.84123	6.10296	236	0.89191	79.0232	5.60651	100.917	5.1	1	1	144.5	88.5	107.167	171.4	0	18
1832	1	44	0	19.4248	68.5	2880	0	19	20	51.8	163.3	0	21	37	0.95682	4.75824	184	0.94836	84.0247	5.21794	93.9229	4.8	1	3	124	79	94	163.3	0	1
1833	0	63	0	22.7737	70	3349	0	18	18	53.8	153.7	1	12	57.8	1.49471	6.25812	242	0.69998	62.0182	5.16243	92.9237	5.5	1	1	115	65	81.6667	153.7	0	0
1835	0	42	0	18.836	65.4	4361	0	15	15	49.8	162.6	0	6	66.6	1.72228	4.75824	184	0.55321	49.0144	4.4408	79.9344	4.8	1	1	92	57	68.6667	162.6	0	1
1836	1	40	0	21.4056	76.5	4400	0	12	12	63.4	172.1	0	10	51.3	1.32662	4.47378	173	0.82417	73.0215	4.94039	88.927	4.9	1	2	112.5	70.5	84.5	172.1	0	0
1838	1	54	0	19.5116	80.5	4353	0	16	9	65.7	183.5	1	10	36.2	0.936132	5.37888	208	1.07255	95.0279	5.43998	97.9196	5.1	1	2	108.5	66.5	80.5	183.5	0	1
1839	0	51	1	24.7065	74	3989	0	18	10	65	162.2	0	12	36.8	0.951648	5.40474	209	1.14029	101.03	5.99508	107.911	5.5	1	1	132.5	79	96.8333	162.2	0	0
1840	1	47	0	22.7179	78	3979	0	16	8	67.6	172.5	0	13	47	1.21542	4.70652	182	0.82417	73.0215	5.49549	98.9188	5.2	2	2	132	87.5	102.333	172.5	0	126
1842	1	43	0	23.0778	75	3901	0	19	17	63.9	166.4	0	11	59.5	1.53867	5.01684	194	0.97094	86.0253	5.05141	90.9254	5	1	3	111	70.5	84	166.4	0	54
1844	0	54	0	19.446	64.2	365	0	12	15	46.9	155.3	0	10	58.2	1.50505	5.84436	226	0.65482	58.0171	5.43998	97.9196	5.1	1	1	108	68.5	81.6667	155.3	0	0
1845	1	52	1	30.8033	88	2886	0	32	19	76.8	157.9	0	16	43.4	1.12232	6.30984	244	1.25319	111.033	4.82937	86.9287	5.1	1	2	122.5	77.5	92.5	157.9	0	0
1846	1	43	1	23.8149	82	4351	0	17	16	70.7	172.3	0	20	46.8	1.21025	4.03416	156	0.48547	43.0126	4.94039	88.927	4.9	2	2	100	62.5	75	172.3	0	126
1847	0	45	0	23.1025	72	374	0	12	15	57.6	157.9	0	11	51.8	1.33955	5.4306	210	1.06126	94.0276	4.9959	89.9262	4.8	1	2	107	69	81.6667	157.9	0	54
1849	0	58	0	18.7579	73.8	350	0	15	20	42.6	150.7	0	10	66.6	1.72228	5.19786	201	0.4516	40.0118	5.10692	91.9246	5.452	1	1	91.5	59	69.8333	150.7	0	12
1851	0	52	0	23.3388	74	2549	0	12	13	59.3	159.4	0	8	53.7	1.38868	5.5599	215	1.0161	90.0265	5.71753	102.916	5.4	1	2	119.5	72	87.8333	159.4	0	0
1852	0	45	0	22.0195	74.8	721	0	13	15	54.9	157.9	0	15	62.4	1.61366	4.96512	192	0.68869	61.0179	4.94039	88.927	4.8	1	1	108	70.5	83	157.9	0	1
1854	0	59	0	19.3357	70	297	0	11	14	45.5	153.4	0	12	43.7	1.13008	6.41328	248	1.3548	120.035	5.71753	102.916	5.2	1	1	118	75.5	89.6667	153.4	0	0
1856	0	49	0	19.3714	65	2185	0	7	16	46.3	154.6	0	14	56.9	1.47143	4.75824	184	1.10642	98.0288	4.94039	88.927	5.1	1	1	95	54	67.6667	154.6	0	1
1857	0	52	0	18.3397	60.3	222	0	16	22	43.1	153.3	0	14	63.7	1.64728	4.49964	174	0.23709	21.0062	4.66284	83.9311	4.7	1	1	138	83	101.333	153.3	0	0
1858	0	45	0	25.9648	84.2	4327	0	9	15	62.3	154.9	0	9	48.7	1.25938	5.53404	214	1.94188	172.051	4.77386	85.9295	5	1	1	113	63.5	80	154.9	1	1
1859	0	46	0	20.0085	63.2	3184	0	9	18	44.6	149.3	0	10	66	1.70676	4.86168	188	0.31612	28.0082	4.77386	85.9295	5.4	1	1	96.5	59	71.5	149.3	0	18
1860	0	48	0	24.3302	76.7	3094	0	8	15	61.2	158.6	0	10	49.8	1.28783	4.73238	183	0.76772	68.02	5.71753	102.916	5.9	1	1	103	63	76.3333	158.6	0	0
1863	0	60	0	21.277	71.3	732	0	18	20	48.9	151.6	1	9	64.5	1.66797	5.22372	202	0.82417	73.0215	5.16243	92.9237	5	1	1	111	75.5	87.3333	151.6	0	12
1864	0	48	0	20.4857	66.1	1812	0	14	17	55.3	164.3	1	9	88.5	2.28861	4.5255	175	0.28225	25.0073	4.71835	84.9303	5.4	1	1	103	66.5	78.6667	164.3	0	1
1866	1	42	0	20.6808	73.8	4477	0	30	22	58.3	167.9	0	28	46.7	1.20766	5.4306	210	1.08384	96.0282	5.27345	94.9221	4.8	1	2	168.5	85.5	113.167	167.9	0	1
1867	0	50	0	19.0271	67	1594	0	13	14	46.9	157	0	11	88	2.27568	5.5599	215	0.44031	39.0115	4.82937	86.9287	5.2	1	1	126	69	88	157	0	0
1868	0	49	1	22.3033	75.4	4464	0	23	19	60.5	164.7	0	52	28.2	0.729252	5.37888	208	2.81121	249.073	5.27345	94.9221	5.4	1	1	103.5	67.5	79.5	164.7	0	12
1869	0	51	0	19.839	67.8	4342	0	11	10	44.4	149.6	0	10	61.3	1.58522	6.18054	239	0.59837	53.0156	5.27345	94.9221	5.2	1	1	101.5	63.5	76.1667	149.6	0	1
1870	0	58	0	20.6987	71.5	358	0	18	22	55.4	163.6	1	16	33.8	0.874068	2.87046	111	0.1129	10.0029	4.55182	81.9328	5.6	1	1	107	68.5	81.3333	163.6	0	31.1
1873	0	47	0	20.7047	71.3	3301	0	47	27	51.1	157.1	0	37	64.9	1.67831	4.47378	173	0.39515	35.0103	5.10692	91.9246	4.4	1	1	101	66	77.6667	157.1	0	60
1876	0	43	0	20.2336	73	3584	0	11	13	56.7	167.4	1	8	76.4	1.9757	4.6548	180	0.32741	29.0085	5.32896	95.9213	5.35	1	1	110	64.5	79.6667	167.4	0	1
1877	0	45	0	22.1293	72.3	3738	0	20	18	61.2	166.3	0	20	72	1.86192	5.22372	202	0.41773	37.0109	4.9959	89.9262	5.146	1	1	115	72	86.3333	166.3	0	0
1878	0	55	1	29.4187	86.8	950	0	30	22	66.9	150.8	0	29	44.8	1.15853	6.8529	265	1.81769	161.047	5.27345	94.9221	5.9	1	1	129.5	79.5	96.1667	150.8	1	0
1879	1	56	0	23.1664	78.5	1102	0	15	22	63.3	165.3	0	17	57.9	1.49729	4.24104	164	0.88062	78.0229	5.82855	104.914	5.4	3	2	113.5	71	85.1667	165.3	0	154
1882	1	53	0	22.5686	80	3133	0	27	18	65.3	170.1	0	113	48.1	1.24387	6.64602	257	0.91449	81.0238	5.82855	104.914	5.5	2	1	113	71	85	170.1	0	132
1883	1	46	0	21.7517	73	701	0	21	10	64.5	172.2	1	17	38.9	1.00595	6.3357	245	1.32093	117.034	5.551	99.918	4.9	1	2	112	70.5	84.3333	172.2	0	0
1885	0	41	0	19.2901	68.8	3303	0	13	17	48.4	158.4	0	11	56.6	1.46368	5.5599	215	0.23709	21.0062	4.27427	76.9369	5.1	1	1	95.5	64	74.5	158.4	0	0
1886	0	65	0	22.284	79.5	1978	0	16	21	54.3	156.1	0	18	68.6	1.774	6.43914	249	0.94836	84.0247	5.43998	97.9196	5.1	1	1	119	74	89	156.1	0	0
1887	0	30	0	22.0603	67.5	1762	0	14	18	58.9	163.4	1	10	103.8	2.68427	5.22372	202	0.68869	61.0179	5.60651	100.917	5.146	2	1	103.5	60	74.5	163.4	0	108
1888	0	45	1	28.2584	84.5	737	0	29	32	71.8	159.4	0	64	36.2	0.936132	5.66334	219	1.00481	89.0262	4.88488	87.9278	5.2	1	1	108	67.5	81	159.4	1	0
1890	0	57	0	25.1397	83.6	1059	0	12	17	62.6	157.8	0	28	59.3	1.5335	6.3357	245	0.53063	47.0138	4.94039	88.927	5.5	1	1	131	84	99.6667	157.8	1	0
1891	0	44	0	19.6975	67.8	554	0	15	15	48.8	157.4	0	9	74.8	1.93433	6.28398	243	0.58708	52.0153	4.60733	82.9319	5.4	1	1	88	54.5	65.6667	157.4	0	18
1892	0	45	0	18.4582	70.5	721	0	12	17	54.1	171.2	0	9	85	2.1981	5.8185	225	1.00481	89.0262	4.88488	87.9278	5.554	2	1	108	62	77.3333	171.2	0	90
1894	0	47	0	22.3036	72	727	0	21	19	54	155.6	0	10	47.9	1.23869	6.15468	238	1.18545	105.031	5.38447	96.9205	5	1	1	118	79	92	155.6	0	1
1895	0	42	0	23.2273	66	4305	0	13	12	54.8	153.6	0	10	68.9	1.78175	4.16346	161	0.51934	46.0135	4.55182	81.9328	5.2	1	1	102.5	68	79.5	153.6	0	0
1896	1	54	0	21.347	79.5	2072	0	14	13	63.3	172.2	0	17	38.6	0.998196	4.70652	182	1.08384	96.0282	5.05141	90.9254	5.6	1	2	110.5	67.5	81.8333	172.2	0	0
1897	1	46	1	25.0805	82	3745	0	24	21	66.8	163.2	0	21	47.2	1.22059	4.29276	166	0.63224	56.0165	5.60651	100.917	5.35	2	2	118	75.5	89.6667	163.2	0	88.5
1898	1	45	0	23.1088	81.8	4396	0	23	15	65.3	168.1	0	23	60.6	1.56712	4.60308	178	0.7903	70.0206	5.10692	91.9246	4.5	1	3	119	65	83	168.1	0	66
1899	1	46	1	23.7129	89.3	4384	0	49	31	77.6	180.9	0	49	32.4	0.837864	5.76678	223	3.56764	316.093	5.05141	90.9254	5	2	3	116	76	89.3333	180.9	0	84
1900	0	41	0	21.2449	69.5	4493	0	9	13	52.5	157.2	0	8	62	1.60332	5.01684	194	0.75643	67.0197	4.77386	85.9295	5.1	1	1	106	63.5	77.6667	157.2	0	1
1902	0	43	0	22.425	75.5	3950	0	10	13	58.2	161.1	0	10	63.9	1.65245	5.14614	199	0.77901	69.0203	4.9959	89.9262	5.1	1	1	92.5	60	70.8333	161.1	0	0
1903	0	39	0	23.0507	80.8	4090	0	18	18	62.3	164.4	1	13	63.7	1.64728	6.05124	234	0.48547	43.0126	5.21794	93.9229	5	1	1	106.5	65.5	79.1667	164.4	1	22
1904	0	50	1	24.1416	75.5	2799	0	26	16	58.3	155.4	0	13	43.6	1.1275	5.06856	196	0.64353	57.0168	5.27345	94.9221	5	1	1	110.5	74	86.1667	155.4	0	1
1905	0	46	0	18.6064	60.5	3653	0	9	13	42.2	150.6	0	10	46.7	1.20766	5.45646	211	0.50805	45.0132	4.9959	89.9262	5.2	1	1	105	71	82.3333	150.6	0	12
1906	0	48	0	20.6634	66.8	4364	0	7	14	52.7	159.7	0	9	75	1.9395	4.75824	184	0.53063	47.0138	5.27345	94.9221	5.4	1	3	90	53	65.3333	159.7	0	35
1907	0	48	0	26.8604	85.5	4253	0	14	11	65.2	155.8	0	9	38.7	1.00078	5.48232	212	0.84675	75.022	5.60651	100.917	5.6	1	1	121.5	76	91.1667	155.8	1	0
1908	0	50	0	22.8194	75.2	4438	0	17	16	54.4	154.4	0	7	55.4	1.43264	4.75824	184	0.88062	78.0229	4.55182	81.9328	5	1	1	96	53.5	67.6667	154.4	0	1
1909	0	39	0	18.2112	63.5	4608	0	14	13	49.4	164.7	0	13	84.2	2.17741	5.35302	207	0.39515	35.0103	4.49631	80.9336	5.5	1	1	105	67	79.6667	164.7	0	12
1910	0	42	0	21.9735	65	4251	0	20	25	59.1	164	1	15	71.8	1.85675	4.49964	174	0.2258	20.0059	4.82937	86.9287	5.4	1	1	105.5	66	79.1667	164	0	0
1911	1	41	1	22.8104	85	4377	0	29	17	66.7	171	0	24	32.9	0.850794	5.0427	195	1.14029	101.03	5.66202	101.916	5.4	1	2	103.5	66.5	78.8333	171	0	8.4
1912	1	42	0	23.94	83.5	4532	0	21	13	73.4	175.1	1	21	46.2	1.19473	5.89608	228	1.65963	147.043	5.66202	101.916	5	1	2	113	71	85	175.1	0	0
1914	1	50	1	25.2095	89.5	237	0	36	26	69.3	165.8	0	21	45.5	1.17663	6.15468	238	1.29835	115.034	5.43998	97.9196	5.8	1	1	116	78.5	91	165.8	0	1
1916	1	43	0	24.6168	89	3645	0	18	16	76.6	176.4	0	14	30.6	0.791316	5.3013	205	2.51767	223.066	5.43998	97.9196	5.554	1	3	111.5	71	84.5	176.4	0	1
1918	1	41	1	27.9459	93.6	3646	0	39	28	80.1	169.3	0	31	34.6	0.894756	5.71506	221	1.95317	173.051	5.49549	98.9188	5.452	1	3	119.5	78	91.8333	169.3	1	66
1919	1	41	0	21.478	66.4	4017	0	24	22	58.9	165.6	1	10	61.5	1.59039	5.19786	201	0.47418	42.0123	4.94039	88.927	5	1	2	111.5	70	83.8333	165.6	0	0
1921	1	44	1	26.331	92	4321	0	46	21	81.1	175.5	0	40	36.2	0.936132	5.76678	223	2.23542	198.058	5.99508	107.911	5.4	1	1	116	75	88.6667	175.5	1	18
1924	1	43	1	22.6377	78.2	4067	0	19	19	65.5	170.1	0	18	45.4	1.17404	4.86168	188	2.99185	265.078	4.88488	87.9278	5.2	1	2	130.5	85.5	100.5	170.1	0	1
1927	1	50	1	28.8684	91.5	2179	0	20	21	86.5	173.1	1	14	38	0.98268	4.3962	170	0.6774	60.0176	5.27345	94.9221	5.8	1	2	117	74	88.3333	173.1	1	1
1928	0	50	1	30.4125	94.5	2933	0	8	21	81.2	163.4	0	19	53.1	1.37317	7.65456	296	2.05478	182.054	5.77304	103.915	5.7	1	1	119	78.5	92	163.4	1	18
1929	0	44	0	17.9391	58.4	4401	0	13	10	46.5	161	1	11	76.9	1.98863	4.37034	169	0.6774	60.0176	4.55182	81.9328	4.8	1	1	108.5	67	80.8333	161	0	0
1931	0	46	0	19.4648	69	966	0	15	16	48.9	158.5	0	9	68.5	1.77141	5.12028	198	0.20322	18.0053	4.71835	84.9303	5.4	1	1	102	66.5	78.3333	158.5	0	0
1932	1	31	0	22.6415	75.2	733	0	24	16	60.6	163.6	0	19	32.6	0.843036	5.35302	207	3.46603	307.09	4.4408	79.9344	5.2	1	3	112.5	70.5	84.5	163.6	0	1
1934	1	41	0	21.9422	75.5	4382	0	15	13	58.8	163.7	0	12	35.8	0.925788	4.75824	184	1.56931	139.041	5.38447	96.9205	4.8	3	3	135	86	102.333	163.7	0	154
1937	0	45	0	20.4669	70.7	876	0	7	13	50	156.3	0	9	46.2	1.19473	4.68066	181	0.74514	66.0194	5.60651	100.917	6	1	1	118.5	65	82.8333	156.3	0	0
1938	0	41	0	18.8935	64	3472	0	13	11	51.5	165.1	0	9	66	1.70676	4.44792	172	0.51934	46.0135	4.82937	86.9287	5.1	1	1	92.5	55	67.5	165.1	0	0
1939	1	39	0	22.277	81.6	1771	0	23	21	70.9	178.4	1	77	54.2	1.40161	4.44792	172	1.08384	96.0282	5.38447	96.9205	4.3	1	1	115	72	86.3333	178.4	0	60
1942	1	62	0	24.9501	87.5	1253	0	25	22	69.5	166.9	0	35	33	0.85338	5.6892	220	4.73051	419.123	5.99508	107.911	6	3	2	129.5	84.5	99.5	166.9	0	186
1946	1	52	1	23.6996	85	3932	1	23	13	69.3	171	0	16	70	1.8102	5.19786	201	0.63224	56.0165	5.16243	92.9237	5.7	2	3	130	86.5	101	171	0	110
1948	1	61	0	25.2259	84	1742	0	20	13	70.1	166.7	0	14	39.6	1.02406	4.3962	170	2.96927	263.077	5.71753	102.916	5.5	1	2	118	72	87.3333	166.7	0	0
1949	1	50	0	18.7046	76.5	3261	0	15	15	55.4	172.1	0	14	45.9	1.18697	5.0427	195	0.82417	73.0215	4.88488	87.9278	4.8	3	3	107	67.5	80.6667	172.1	0	154
1951	1	64	0	20.5554	78.2	364	0	17	23	58.5	168.7	1	36	54.4	1.40678	5.92194	229	0.76772	68.02	5.38447	96.9205	5.5	2	1	105.5	70.5	82.1667	168.7	0	84
1952	0	35	0	19.8684	73.5	3396	0	19	16	48.6	156.4	0	12	47.9	1.23869	4.60308	178	0.31612	28.0082	4.32978	77.936	5	1	1	88	59.5	69	156.4	0	9.1
1953	1	44	0	28.79	96	4370	0	15	12	90.4	177.2	0	18	28.7	0.742182	4.47378	173	0.9032	80.0235	5.551	99.918	4.8	2	3	121.5	76	91.1667	177.2	1	108
1960	1	54	0	22.361	75.3	4549	0	21	18	54	155.4	0	11	55.2	1.42747	4.83582	187	0.75643	67.0197	5.88406	105.913	5	1	1	103.5	64.5	77.5	155.4	0	1
1961	0	41	0	18.5449	63.5	1967	0	13	12	50	164.2	0	9	62.2	1.60849	4.80996	186	0.7903	70.0206	4.4408	79.9344	4.7	1	1	100	57.5	71.6667	164.2	0	0
1962	1	42	0	21.8188	78	4443	0	21	19	65	172.6	1	40	47.7	1.23352	5.06856	196	2.1451	190.056	4.94039	88.927	4.5	3	1	112	70.5	84.3333	172.6	0	154
1963	1	60	0	17.821	65.5	2176	0	14	16	48.4	164.8	0	14	49.3	1.2749	4.44792	172	0.94836	84.0247	5.21794	93.9229	5.1	2	3	105	64	77.6667	164.8	0	126
1964	1	47	1	23.4626	84.2	1053	0	29	21	65.2	166.7	0	38	38.8	1.00337	6.5943	255	2.04349	181.053	5.38447	96.9205	4.8	2	2	137	89	105	166.7	0	126
1966	1	33	0	20.6042	74	4396	0	21	21	58.5	168.5	0	14	68.9	1.78175	4.49964	174	0.42902	38.0112	4.94039	88.927	5	3	3	126	78	94	168.5	0	198
1967	1	45	0	23.2341	74.7	1744	0	23	18	60.3	161.1	0	15	44.6	1.15336	5.89608	228	1.4677	130.038	5.49549	98.9188	5.1	1	1	126	70.5	89	161.1	0	0
1968	0	53	0	21.0164	66.4	1754	0	13	13	52.2	157.6	0	10	68.4	1.76882	5.53404	214	0.46289	41.0121	4.94039	88.927	5	1	1	141	84	103	157.6	0	12
1969	0	59	0	22.0956	72	2255	0	21	17	46.2	144.6	0	16	40.3	1.04216	7.42182	287	1.79511	159.047	4.71835	84.9303	5.4	1	1	105	73	83.6667	144.6	0	0
1970	0	58	0	18.3895	69	750	0	8	8	48.5	162.4	0	11	58.4	1.51022	4.86168	188	0.91449	81.0238	5.05141	90.9254	5.5	1	1	113.5	71.5	85.5	162.4	0	0
1974	1	47	0	21.9916	76	1846	0	22	14	60.6	166	1	34	50	1.293	5.37888	208	0.57579	51.015	4.77386	85.9295	5.2	1	1	112	70.5	84.3333	166	0	0
1980	1	46	0	27.9742	93.5	4024	0	49	36	76.9	165.8	0	32	33.2	0.858552	6.51672	252	2.69831	239.07	5.551	99.918	5.1	2	3	112.5	74	86.8333	165.8	1	105
1981	0	44	0	21.044	74.2	3653	0	13	14	56.6	164	0	6	75.3	1.94726	4.2669	165	0.21451	19.0056	4.94039	88.927	5	1	2	95	63	73.6667	164	0	0
1982	0	49	0	22.5628	83.3	1068	0	13	14	64.9	169.6	0	9	44.9	1.16111	4.0083	155	0.89191	79.0232	6.05059	108.911	4.8	1	1	129	81.5	97.3333	169.6	1	0
1983	1	47	0	23.7782	83	3659	0	31	12	68.8	170.1	0	21	28.5	0.73701	5.92194	229	2.47251	219.064	4.66284	83.9311	4.7	1	3	114.5	73.5	87.1667	170.1	0	0
1985	1	65	0	19.2084	74.3	1974	0	21	24	59.5	176	0	17	50.1	1.29559	6.18054	239	1.33222	118.035	5.16243	92.9237	4.8	2	2	137	86	103	176	0	84
1986	0	64	0	18.2408	60	1974	0	10	15	42.7	153	0	8	64.3	1.6628	5.71506	221	1.20803	107.031	5.49549	98.9188	5.2	1	1	99	68	78.3333	153	0	0
1987	0	34	0	18.4865	70	1070	0	12	16	49.6	163.8	0	12	68	1.75848	4.80996	186	0.3387	30.0088	5.05141	90.9254	5.2	1	1	113.5	66.5	82.1667	163.8	0	1
1990	0	49	0	22.1765	76.5	4063	0	28	19	58.2	162	0	14	40.4	1.04474	5.45646	211	1.41125	125.037	5.21794	93.9229	5.6	1	1	158	103	121.333	162	0	0
1991	0	48	0	19.5918	64.1	3936	0	14	17	48.6	157.5	1	7	61.6	1.59298	4.5255	175	0.59837	53.0156	4.9959	89.9262	4.7	1	1	96.5	63.5	74.5	157.5	0	1
1994	0	40	0	23.8827	73.3	1547	0	28	13	64	163.7	0	12	76.8	1.98605	5.35302	207	0.4516	40.0118	5.32896	95.9213	5.8	1	1	114.5	73	86.8333	163.7	0	12
1996	1	43	1	20.9921	77.2	3599	0	9	12	62.9	173.1	0	9	39	1.00854	5.48232	212	1.2419	110.032	4.77386	85.9295	4.9	2	3	96.5	59.5	71.8333	173.1	0	70
1998	1	50	0	23.6394	90.3	4477	0	19	17	71.9	174.4	0	25	39.4	1.01888	5.01684	194	1.14029	101.03	5.21794	93.9229	4.8	2	3	102	67.5	79	174.4	1	126
1999	0	47	0	20.5896	76	505	0	20	19	60.7	171.7	1	9	51.8	1.33955	4.75824	184	0.5645	50.0147	4.9959	89.9262	5.1	1	2	112.5	70	84.1667	171.7	0	1
2000	0	66	0	23.2441	70.2	433	0	26	27	47.2	142.5	0	29	60.7	1.5697	5.58576	216	0.62095	55.0162	4.71835	84.9303	4.6	1	1	110	70	83.3333	142.5	0	19.8
2001	1	43	1	23.7551	90.3	4452	0	23	22	78.6	181.9	0	30	36.6	0.946476	3.72384	144	1.3548	120.035	5.10692	91.9246	4.9	3	3	111	68.5	82.6667	181.9	1	147.5
2003	0	45	0	23.5019	67.8	4423	0	17	12	54.8	152.7	0	12	61.6	1.59298	4.86168	188	0.68869	61.0179	4.66284	83.9311	4.9	1	3	104.5	67	79.5	152.7	0	66
2004	1	53	0	16.5301	60	4381	0	12	11	47.1	168.8	0	6	55.6	1.43782	5.66334	219	1.09513	97.0285	5.60651	100.917	5.5	1	3	95	64.5	74.6667	168.8	0	0
2005	1	48	0	23.2682	80.3	426	0	16	13	67.8	170.7	0	15	31.7	0.819762	5.63748	218	0.5645	50.0147	5.05141	90.9254	5.2	2	3	131.5	84	99.8333	170.7	0	120
2006	1	51	1	29.377	94	419	0	18	13	85.6	170.7	1	18	31	0.80166	5.0427	195	3.01443	267.078	5.93957	106.912	5.4	2	1	165	108.5	127.333	170.7	1	110
2007	1	43	1	26.9695	97.2	737	1	49	26	76.3	168.2	1	39	35.1	0.907686	5.89608	228	2.5967	230.068	5.88406	105.913	5.4	1	3	112	71	84.6667	168.2	1	0
2008	0	48	0	22.6824	73.5	4365	0	8	17	55.2	156	0	6	41.8	1.08095	4.68066	181	1.74995	155.046	5.05141	90.9254	5.5	1	1	94	56	68.6667	156	0	0
2010	1	36	0	24.3764	88.5	4388	0	29	26	68.8	168	0	38	55	1.4223	5.40474	209	1.03868	92.027	5.21794	93.9229	5	1	3	114	72	86	168	0	1
2011	0	46	0	25.652	79	906	0	13	24	64.2	158.2	0	15	34	0.87924	4.42206	171	2.66444	236.069	5.10692	91.9246	5.6	1	1	136.5	94	108.167	158.2	0	36
2012	0	42	0	20.1739	72	2927	0	9	14	49.6	156.8	0	9	65.2	1.68607	7.00806	271	0.69998	62.0182	4.94039	88.927	5.2	1	2	94.5	62	72.8333	156.8	0	0
2013	0	38	0	17.3337	58.5	4412	0	8	12	42.4	156.4	0	8	68	1.75848	4.5255	175	0.50805	45.0132	5.27345	94.9221	4.9	2	3	91	54.5	66.6667	156.4	0	84
2014	0	46	0	25.7471	80.3	1856	0	14	12	61.3	154.3	0	7	52.5	1.35765	5.37888	208	1.16287	103.03	5.49549	98.9188	5.6	1	1	103.5	62	75.8333	154.3	1	0
2015	0	48	0	22.5805	73.5	4384	0	18	11	59.7	162.6	0	10	55.6	1.43782	4.75824	184	0.54192	48.0141	4.82937	86.9287	4.9	2	1	113	72.5	86	162.6	0	70.5
2016	0	47	0	19.0992	64.3	4398	0	12	16	49.2	160.5	1	10	68.7	1.77658	4.47378	173	1.10642	98.0288	4.60733	82.9319	4.9	2	3	102.5	61.5	75.1667	160.5	0	126
2017	1	54	1	21.8346	78	1808	0	27	30	65.5	173.2	1	15	42.9	1.10939	6.38742	247	1.4677	130.038	5.66202	101.916	5.1	1	2	112	75	87.3333	173.2	0	2.8
2018	1	52	1	21.9809	84	714	0	24	19	64.5	171.3	0	18	38	0.98268	5.24958	203	3.63538	322.095	5.43998	97.9196	5.2	1	1	142	90.5	107.667	171.3	0	0
2019	0	52	0	21.4219	69	1001	0	17	13	52.4	156.4	0	20	45.7	1.1818	4.06002	157	0.69998	62.0182	4.71835	84.9303	4.6	1	1	94.5	61.5	72.5	156.4	0	1
2020	1	39	0	20.0407	76.5	1820	0	17	21	56.9	168.5	0	16	59.8	1.54643	5.01684	194	0.47418	42.0123	5.38447	96.9205	5.6	1	3	105.5	66.5	79.5	168.5	0	8.16667
2021	1	50	1	21.7389	75.8	2892	0	23	21	56	160.5	0	16	54.7	1.41454	6.25812	242	1.32093	117.034	5.10692	91.9246	5.1	1	1	135.5	78	97.1667	160.5	0	60
2023	1	47	1	22.857	88.5	4385	1	23	24	70.4	175.5	0	17	47.2	1.22059	4.96512	192	0.82417	73.0215	5.60651	100.917	5.7	1	2	97.5	61	73.1667	175.5	0	12
2024	1	42	0	23.2026	79.3	4359	0	18	15	64.4	166.6	0	13	47.3	1.22318	4.68066	181	1.0161	90.0265	4.9959	89.9262	4.8	1	1	122	82.5	95.6667	166.6	0	60
2025	0	40	0	16.9537	58	4355	0	16	13	41.1	155.7	0	6	81.7	2.11276	4.42206	171	0.59837	53.0156	4.94039	88.927	5.6	1	1	97.5	65	75.8333	155.7	0	0
2031	1	45	0	16.6431	68.2	2923	0	10	22	52.2	177.1	0	14	45.3	1.17146	6.0771	235	1.14029	101.03	4.71835	84.9303	5.4	1	3	107.5	73	84.5	177.1	0	0
2032	0	42	0	18.929	67	4024	0	9	10	49.8	162.2	1	8	67.6	1.74814	4.2669	165	0.31612	28.0082	5.49549	98.9188	4.9	1	1	124	65.5	85	162.2	0	0
2035	1	45	0	22.6858	74	1833	0	12	16	60.2	162.9	0	19	62.3	1.61108	4.55136	176	0.72256	64.0188	5.93957	106.912	5.1	1	3	121.5	85	97.1667	162.9	0	2.8
2036	1	45	0	21.4833	69.5	2912	0	18	23	57.5	163.6	1	10	66	1.70676	5.8185	225	0.71127	63.0185	5.27345	94.9221	5.2	1	2	126	73.5	91	163.6	0	0
2038	1	60	0	23.3207	83.5	1115	0	31	17	62.8	164.1	0	14	52.6	1.36024	6.93048	268	0.49676	44.0129	5.71753	102.916	5	2	3	121.5	78.5	92.8333	164.1	0	105
2040	1	43	1	26.3569	84	3695	0	31	20	76.8	170.7	0	24	35.9	0.928374	3.64626	141	1.129	100.029	5.38447	96.9205	5.554	1	2	120.5	74.5	89.8333	170.7	0	18
2042	1	52	0	21.4368	81.5	2972	0	14	14	60	167.3	0	28	54.4	1.40678	4.29276	166	0.57579	51.015	4.9959	89.9262	4.8	2	3	107	68	81	167.3	0	84
2045	1	42	0	21.6009	77.2	2901	0	15	15	62.5	170.1	0	23	61.9	1.60073	4.83582	187	0.73385	65.0191	4.77386	85.9295	4.9	3	3	115.5	75.5	88.8333	170.1	0	154
2047	1	41	0	22.1883	80	3717	0	26	18	67.1	173.9	0	13	41.5	1.07319	5.61162	217	1.84027	163.048	5.27345	94.9221	5.1	1	3	105.5	63.5	77.5	173.9	0	0
2048	1	45	0	25.8519	90	2923	0	15	17	74.8	170.1	0	26	36.5	0.94389	4.1376	160	1.21932	108.032	5.10692	91.9246	5.2	1	3	132	86.5	101.667	170.1	1	0
2049	0	43	0	18.4249	56.9	4403	0	9	9	45.3	156.8	0	8	73.5	1.90071	5.01684	194	0.49676	44.0129	5.05141	90.9254	5.1	2	1	90.5	56	67.5	156.8	0	126
2055	1	44	0	23.5704	82	3290	0	23	15	79.8	184	0	17	44.1	1.14043	4.86168	188	0.46289	41.0121	5.38447	96.9205	4.8	3	2	127	80	95.6667	184	0	154
2056	0	43	0	20.2721	68.7	2929	0	8	12	46.1	150.8	0	11	50.8	1.31369	4.3962	170	0.89191	79.0232	5.10692	91.9246	5.2	1	1	87	48.5	61.3333	150.8	0	0
2057	1	45	1	30.4507	93	2929	0	54	29	90.4	172.3	1	37	37.9	0.980094	4.62894	179	2.66444	236.069	5.77304	103.915	5.1	1	3	137.5	86	103.167	172.3	1	68.25
2058	1	57	0	26.7778	87	1420	0	14	12	80.7	173.6	0	14	41.7	1.07836	5.79264	224	0.64353	57.0168	5.43998	97.9196	5.4	1	3	108	70.5	83	173.6	0	1
2062	1	46	0	22.9836	77.2	1827	0	16	17	67.6	171.5	0	23	33.3	0.861138	4.9134	190	1.17416	104.031	5.88406	105.913	5.7	1	3	122	77.5	92.3333	171.5	0	0
2063	1	46	0	22.5316	76	724	1	23	20	65.5	170.5	0	18	31.7	0.819762	5.6892	220	2.5967	230.068	5.60651	100.917	6.3	1	3	102.5	64.5	77.1667	170.5	0	24
2064	1	45	1	23.4512	83.5	2926	0	10	13	64.7	166.1	1	28	38.5	0.99561	5.3013	205	2.0322	180.053	5.27345	94.9221	5.2	1	1	116	78	90.6667	166.1	0	53
2066	1	44	1	28.9673	94.2	3374	0	30	21	85.1	171.4	0	20	45.4	1.17404	5.12028	198	0.75643	67.0197	5.43998	97.9196	5	2	2	121	79.5	93.3333	171.4	1	84
2067	1	43	0	22.0821	77.8	4401	0	22	17	65.1	171.7	1	15	53	1.37058	5.19786	201	0.57579	51.015	5.551	99.918	4.9	2	1	116.5	81	92.8333	171.7	0	90
2068	1	50	1	29.7967	96.2	2953	0	27	23	83.1	167	0	51	41.3	1.06802	5.63748	218	0.98223	87.0256	5.05141	90.9254	5	1	1	132	87.5	102.333	167	1	1
2069	1	50	0	24.0033	85.5	378	0	17	21	75.2	177	0	16	28.4	0.734424	3.51696	136	1.49028	132.039	4.71835	84.9303	5.5	1	3	102	62.5	75.6667	177	0	0
2070	0	46	0	20.3691	63	4460	0	15	23	49	155.1	0	9	77	1.99122	4.55136	176	0.36128	32.0094	5.05141	90.9254	4.8	1	1	111.5	72.5	85.5	155.1	0	0
2073	1	40	0	21.666	75.5	4029	0	26	17	58.7	164.6	0	24	41.1	1.06285	3.38766	131	0.77901	69.0203	4.49631	80.9336	4.8	1	3	98.5	65.5	76.5	164.6	0	12
2074	1	45	1	24.3457	81.5	2944	0	39	21	74.9	175.4	0	25	26.6	0.687876	4.06002	157	4.04182	358.105	5.38447	96.9205	5.2	1	1	126.5	80	95.5	175.4	0	1
2079	1	40	0	20.7065	73	1790	0	22	19	59	168.8	1	17	68	1.75848	4.88754	189	0.75643	67.0197	5.21794	93.9229	4.8	2	2	121.5	70.5	87.5	168.8	0	126
2080	1	42	1	23.4509	84.7	4382	0	28	20	71	174	0	24	61.7	1.59556	6.90462	267	1.2419	110.032	5.71753	102.916	5	3	1	130	82.5	98.3333	174	0	191.9
2082	0	55	0	23.9766	77	3458	0	18	20	59.1	157	0	10	79.7	2.06104	5.74092	222	0.32741	29.0085	5.10692	91.9246	4.942	1	1	108.5	68.5	81.8333	157	0	0
2083	0	55	0	23.1233	71	3711	0	11	14	54.2	153.1	0	10	76	1.96536	6.36156	246	0.75643	67.0197	4.88488	87.9278	5.146	1	1	118.5	71.5	87.1667	153.1	0	1
2087	0	46	0	21.9801	65	2492	0	15	21	57.4	161.6	0	10	77.9	2.01449	5.71506	221	0.40644	36.0106	5.16243	92.9237	4.9	1	1	100.5	65	76.8333	161.6	0	1
2088	0	46	0	20.5778	68	2845	0	12	14	46.3	150	0	12	53.9	1.39385	4.29276	166	0.63224	56.0165	4.60733	82.9319	5.4	1	1	119.5	80.5	93.5	150	0	0
2089	1	44	0	15.277	66	3956	0	21	21	47	175.4	0	16	47.4	1.22576	4.08588	158	0.42902	38.0112	4.32978	77.936	4.9	1	1	101	71.5	81.3333	175.4	0	2.8
2090	1	42	0	21.11	74	3992	0	21	25	61.8	171.1	1	65	68.4	1.76882	5.22372	202	0.7903	70.0206	5.10692	91.9246	5.4	1	1	104	71	82	171.1	0	0
2091	1	44	0	18.5079	65	3919	0	13	13	57.2	175.8	1	9	58.3	1.50764	4.1376	160	0.44031	39.0115	4.88488	87.9278	4.7	1	1	103	68	79.6667	175.8	0	0
2092	1	43	0	22.4523	84.5	1533	0	29	18	70.5	177.2	0	17	39.1	1.01113	3.6204	140	0.75643	67.0197	5.21794	93.9229	5.2	1	3	115	71.5	86	177.2	0	1
2095	1	42	0	24.7987	76	3964	0	25	28	62.3	158.5	0	49	53.1	1.37317	5.3013	205	0.54192	48.0141	5.66202	101.916	5.2	1	1	125.5	83.5	97.5	158.5	0	1
2096	1	44	0	19.9423	74	2146	0	11	14	60.1	173.6	0	16	42.4	1.09646	4.68066	181	0.38386	34.01	5.43998	97.9196	5.4	1	3	110.5	72	84.8333	173.6	0	4.2
2098	0	42	0	21.381	72	4009	0	16	16	52.3	156.4	0	11	57.5	1.48695	4.73238	183	0.4516	40.0118	4.77386	85.9295	5.1	1	1	111.5	69	83.1667	156.4	0	0
2099	1	51	0	23.1344	85	4391	0	43	35	68.6	172.2	0	54	58.8	1.52057	7.70628	298	1.20803	107.031	5.49549	98.9188	5.1	3	3	118.5	70	86.1667	172.2	0	154
2102	0	53	0	24.8207	85.5	834	0	21	22	63.7	160.2	0	14	41	1.06026	5.37888	208	0.74514	66.0194	5.10692	91.9246	5.7	1	1	132.5	85	100.833	160.2	1	0
2103	0	37	0	22.9103	65.3	3288	0	21	14	54.9	154.8	0	10	73.4	1.89812	3.879	150	0.31612	28.0082	4.4408	79.9344	4.8	1	1	104.5	62	76.1667	154.8	0	1
2104	1	50	0	16.8916	65.5	3818	0	15	16	53.7	178.3	0	13	87.6	2.26534	5.12028	198	0.72256	64.0188	5.05141	90.9254	5	1	1	100.5	67.5	78.5	178.3	0	66
2105	1	39	0	24.3936	81.8	4403	0	46	21	67.3	166.1	0	25	53.7	1.38868	6.43914	249	1.63705	145.043	5.82855	104.914	5.6	1	1	121.5	79.5	93.5	166.1	0	66
2106	1	36	0	19.5401	71.3	4447	0	16	11	59.5	174.5	0	10	53.6	1.3861	3.33594	129	0.44031	39.0115	4.94039	88.927	4.4	2	3	94	56.5	69	174.5	0	132
2107	1	37	1	24.6121	83.5	3624	0	34	25	71.8	170.8	0	23	33.8	0.874068	6.10296	236	1.72737	153.045	5.43998	97.9196	5.044	1	1	119	79	92.3333	170.8	0	36
2109	1	60	0	24.2403	79	4067	0	19	16	61.9	159.8	1	11	42.5	1.09905	4.49964	174	0.57579	51.015	5.27345	94.9221	5	1	2	98	69	78.6667	159.8	0	54
2110	0	34	0	16.6611	54	1840	0	18	22	38.9	152.8	1	12	52.7	1.36282	4.88754	189	0.54192	48.0141	4.71835	84.9303	5	1	1	83	53.5	63.3333	152.8	0	0
2112	0	41	0	18.3608	60	4352	0	10	14	45.2	156.9	1	11	45.6	1.17922	4.06002	157	0.55321	49.0144	4.55182	81.9328	5.6	1	1	99.5	61	73.8333	156.9	0	1
2114	1	34	0	26.2522	89.1	3290	0	21	18	86.1	181.1	0	15	40.6	1.04992	4.83582	187	1.10642	98.0288	5.43998	97.9196	4.5	2	1	135.5	85.5	102.167	181.1	0	126
2116	0	47	0	18.9214	62.4	2589	0	15	10	45.4	154.9	0	8	50.1	1.29559	4.96512	192	0.7903	70.0206	5.21794	93.9229	5.2	1	1	118.5	75.5	89.8333	154.9	0	0
2119	1	34	0	20.7732	76.4	4375	0	23	20	58.7	168.1	0	13	52.6	1.36024	4.1376	160	0.55321	49.0144	4.9959	89.9262	4.9	1	1	121.5	74.5	90.1667	168.1	0	0
2121	0	49	0	26.5167	91.2	4142	0	12	15	66.7	158.6	0	9	59.5	1.53867	5.24958	203	0.60966	54.0159	5.21794	93.9229	4.5	1	1	141.5	89	106.5	158.6	1	0
2122	1	37	0	19.2877	72.5	4044	0	5	14	60.7	177.4	1	13	38.5	0.99561	5.40474	209	0.95965	85.025	5.32896	95.9213	5	1	1	106	72	83.3333	177.4	0	66
2123	1	35	1	26.5894	88.1	4377	0	81	31	74.6	167.5	0	71	39.6	1.02406	6.77532	262	1.96446	174.051	5.49549	98.9188	5.2	1	1	134	84.5	101	167.5	0	1
2125	0	60	0	20.0089	65	358	0	13	16	46.9	153.1	1	8	102.2	2.64289	6.67188	258	0.53063	47.0138	4.94039	88.927	5.1	1	1	104	68	80	153.1	0	1
2127	1	44	1	29.5584	96.3	1086	1	95	56	89.8	174.3	0	39	43	1.11198	6.62016	256	1.47899	131.039	5.71753	102.916	5.4	1	1	118.5	75.5	89.8333	174.3	1	5.13333
2128	0	44	0	21.6987	62	4384	0	12	13	54.1	157.9	0	8	71	1.83606	5.32716	206	0.58708	52.0153	4.71835	84.9303	4.8	1	1	94.5	54.5	67.8333	157.9	0	0
2130	1	34	0	23.532	82.2	4087	0	25	15	71	173.7	0	14	33.8	0.874068	5.74092	222	1.32093	117.034	5.77304	103.915	5.6	1	3	117.5	70.5	86.1667	173.7	0	0
2131	1	34	0	22.1055	81	4378	0	17	13	72.5	181.1	0	13	37.7	0.974922	5.4306	210	1.67092	148.044	5.49549	98.9188	4.7	1	3	106.5	68	80.8333	181.1	0	36
2132	1	57	1	25.0222	82.5	4409	0	37	21	66.4	162.9	0	16	49.6	1.28266	5.89608	228	2.33703	207.061	5.10692	91.9246	4.6	1	1	141	95	110.333	162.9	0	0
2134	1	50	0	23.8703	80	720	1	28	21	62.8	162.2	0	23	38.3	0.990438	5.76678	223	3.09346	274.081	5.32896	95.9213	5.6	1	3	114	70	84.6667	162.2	0	0
2135	0	49	0	21.3684	66	4493	0	15	10	48.4	150.5	0	19	67.6	1.74814	5.32716	206	0.50805	45.0132	5.32896	95.9213	4.7	1	1	135	84	101	150.5	0	0
2136	0	35	0	19.7817	62.5	3662	0	23	17	55.5	167.5	1	11	88.7	2.29378	3.90486	151	0.39515	35.0103	4.9959	89.9262	4.6	1	1	105	63	77	167.5	0	1
2137	0	34	0	17.2618	57.5	3652	0	13	15	44.8	161.1	0	8	56.5	1.46109	4.60308	178	0.5645	50.0147	4.21876	75.9377	5.4	1	1	95	51.5	66	161.1	0	0
2138	0	36	0	18.0874	61.5	2186	0	10	9	44.3	156.5	0	7	48.9	1.26455	4.49964	174	0.76772	68.02	4.60733	82.9319	5.4	1	1	100	62	74.6667	156.5	0	0
2140	1	35	0	22.4883	84.5	4026	0	20	14	74	181.4	0	15	46.8	1.21025	5.79264	224	1.18545	105.031	5.32896	95.9213	5.4	2	3	112.5	73	86.1667	181.4	0	90
2142	1	57	0	20.6291	77	1478	0	8	6	61.1	172.1	0	21	49	1.26714	4.49964	174	1.44512	128.038	5.66202	101.916	5.5	3	3	124.5	81	95.5	172.1	0	154
2143	0	42	0	22.2839	76.5	4370	0	17	16	55.7	158.1	1	9	52.5	1.35765	5.6892	220	1.08384	96.0282	5.21794	93.9229	5.5	1	1	101.5	61.5	74.8333	158.1	0	0
2145	0	50	0	20.9681	68.3	4345	0	17	16	48.7	152.4	0	8	66.5	1.71969	6.64602	257	0.51934	46.0135	5.27345	94.9221	5.1	1	1	107	68.5	81.3333	152.4	0	2.8
2146	0	35	0	22.9731	75	3989	0	14	18	63	165.6	0	30	51.8	1.33955	4.49964	174	0.37257	33.0097	4.77386	85.9295	4.5	1	1	91	52.5	65.3333	165.6	0	12
2148	1	47	1	17.6789	70.2	4399	0	22	15	54.7	175.9	0	59	84.3	2.18	6.18054	239	1.04997	93.0273	5.77304	103.915	5.2	2	2	123	75	91	175.9	0	110
2149	0	46	1	22.051	69.2	1409	0	14	16	58.3	162.6	0	10	49.4	1.27748	4.93926	191	0.99352	88.0259	4.71835	84.9303	5.5	1	1	106	65.5	79	162.6	0	0
2150	1	40	0	23.9691	85.1	4386	0	13	10	76.2	178.3	0	12	39.3	1.0163	4.96512	192	1.04997	93.0273	5.05141	90.9254	5.1	1	3	104	65	78	178.3	0	10.2667
2151	0	42	0	23.4061	74	4386	0	11	16	57.4	156.6	0	13	47.4	1.22576	5.84436	226	1.14029	101.03	4.55182	81.9328	4.6	1	1	101	61	74.3333	156.6	0	17.5
2152	1	50	1	23.8347	85	4379	0	19	16	71.5	173.2	0	15	67.5	1.74555	5.97366	231	0.75643	67.0197	5.05141	90.9254	4.9	1	2	131.5	93.5	106.167	173.2	0	60
2153	0	46	0	19.4407	56.5	4379	0	11	15	43.8	150.1	0	15	58	1.49988	6.30984	244	1.00481	89.0262	4.32978	77.936	5.1	1	1	82	47	58.6667	150.1	0	0
2155	1	42	1	30.0194	92.2	3273	0	35	28	88.5	171.7	0	14	39.5	1.02147	4.96512	192	1.25319	111.033	4.77386	85.9295	5.8	1	3	120.5	76	90.8333	171.7	1	0
2156	1	34	0	17.8735	65.5	2195	0	16	21	53	172.2	0	18	43.5	1.12491	4.75824	184	1.98704	176.052	5.16243	92.9237	5.4	2	3	111	73	85.6667	172.2	0	126
2157	0	34	0	19.7849	62.7	2329	0	11	12	46.8	153.8	0	7	60.4	1.56194	4.21518	163	0.64353	57.0168	5.10692	91.9246	5.1	1	1	105	64	77.6667	153.8	0	0
2158	1	52	1	23.4737	80.4	4382	0	21	22	68.8	171.2	0	15	48.8	1.26197	5.40474	209	0.41773	37.0109	5.551	99.918	5	3	3	132.5	86	101.5	171.2	0	154
2159	0	41	0	20.609	65	2169	0	18	12	46	149.4	0	13	67.3	1.74038	6.54258	253	0.55321	49.0144	5.21794	93.9229	5	1	1	96.5	59.5	71.8333	149.4	0	18
2160	1	67	0	22.2795	82.8	2588	0	20	27	65.3	171.2	1	14	59.7	1.54384	4.47378	173	0.37257	33.0097	4.94039	88.927	5.2	1	2	118.5	79	92.1667	171.2	0	22
2161	0	40	0	20.2551	64	1739	0	12	13	48.6	154.9	0	7	86.6	2.23948	5.58576	216	0.82417	73.0215	5.05141	90.9254	4.8	1	1	110.5	75.5	87.1667	154.9	0	0
2165	1	54	0	20.4537	71	748	0	13	16	52.1	159.6	0	14	57.7	1.49212	5.79264	224	0.47418	42.0123	3.77468	67.9442	5.2	1	3	103.5	63.5	76.8333	159.6	0	0
2166	0	35	0	18.9928	66.5	1830	0	11	17	48.5	159.8	0	11	62	1.60332	6.30984	244	0.51934	46.0135	5.16243	92.9237	5.6	1	1	102	65	77.3333	159.8	0	0
2167	0	35	0	21.7654	81	362	0	10	11	59.4	165.2	0	12	67	1.73262	5.37888	208	0.84675	75.022	5.60651	100.917	5.2	1	3	123.5	78	93.1667	165.2	1	36
2168	0	35	0	18.9748	74	1490	0	8	15	50.6	163.3	0	8	72	1.86192	3.98244	154	0.28225	25.0073	4.71835	84.9303	4.9	1	1	114	68.5	83.6667	163.3	0	1
2169	0	51	0	17.389	56.7	2391	0	25	21	43.3	157.8	1	10	74.6	1.92916	4.7841	185	1.03868	92.027	5.10692	91.9246	4.7	1	1	103	65	77.6667	157.8	0	60
2170	1	41	0	22.4237	81.8	3921	0	19	16	64.5	169.6	1	18	64.2	1.66021	6.41328	248	1.09513	97.0285	5.27345	94.9221	4.942	1	3	103.5	71	81.8333	169.6	0	54
2172	1	48	0	21.4829	73.3	3618	0	15	18	58.7	165.3	0	36	83	2.14638	7.31838	283	1.18545	105.031	5.27345	94.9221	5.4	1	1	108	72	84	165.3	0	60
2173	1	48	0	25.8409	88.5	4343	0	21	15	79.5	175.4	0	9	31.4	0.812004	4.3962	170	1.56931	139.041	5.77304	103.915	5.4	1	2	114	76	88.6667	175.4	0	54
2176	1	51	0	19.0238	72	2912	0	16	19	57.2	173.4	0	22	50.1	1.29559	6.74946	261	0.77901	69.0203	4.94039	88.927	5.2	1	3	106.5	66	79.5	173.4	0	1
2180	0	37	0	17.3373	61.2	4375	0	12	13	45.5	162	0	13	81.8	2.11535	5.71506	221	0.77901	69.0203	5.21794	93.9229	4.9	1	1	99.5	59.5	72.8333	162	0	0
2181	1	48	1	23.1075	86.5	3662	0	45	21	68.6	172.3	0	47	44.8	1.15853	4.2669	165	0.83546	74.0218	5.60651	100.917	5	1	2	101.5	66	77.8333	172.3	0	60
2183	1	41	0	19.3183	72	282	0	12	19	62.8	180.3	0	8	65	1.6809	4.68066	181	0.31612	28.0082	5.551	99.918	5	1	2	105.5	64.5	78.1667	180.3	0	0
2187	1	41	0	19.3872	65.6	4516	0	14	16	55.7	169.5	1	9	55	1.4223	3.98244	154	0.47418	42.0123	4.9959	89.9262	4.9	1	2	107.5	66	79.8333	169.5	0	18
2189	1	49	1	24.1144	88.2	364	0	38	19	64.7	163.8	0	19	39.8	1.02923	5.172	200	1.50157	133.039	5.60651	100.917	5.5	1	1	104	67	79.3333	163.8	0	0
2190	1	59	0	21.5848	80.4	629	0	26	22	54.5	158.9	0	19	63.2	1.63435	5.8185	225	0.88062	78.0229	5.43998	97.9196	5.5	2	2	134	82	99.3333	158.9	0	110
2193	1	42	0	19.2892	66.5	4025	1	11	12	56.8	171.6	1	13	61.9	1.60073	5.99952	232	0.51934	46.0135	5.10692	91.9246	5.6	1	3	101.5	63	75.8333	171.6	0	0
2194	1	56	0	20.3485	75	1099	0	27	29	57.5	168.1	1	108	53.8	1.39127	3.879	150	0.72256	64.0188	4.9959	89.9262	5.5	1	1	134	73.5	93.6667	168.1	0	1
2196	0	44	0	20.8201	62.3	2877	0	12	12	53.7	160.6	0	12	60.8	1.57229	5.74092	222	0.65482	58.0171	5.05141	90.9254	5.4	1	1	98	59	72	160.6	0	0
2197	1	64	0	20.5266	74.2	3646	0	16	17	63.8	176.3	1	15	63.5	1.64211	5.172	200	1.15158	102.03	5.43998	97.9196	5.2	1	2	114	65	81.3333	176.3	0	1
2198	1	63	0	23.0401	76	2598	0	16	12	59.5	160.7	0	25	46.8	1.21025	6.25812	242	1.63705	145.043	5.551	99.918	5.2	2	2	148.5	86	106.833	160.7	0	126
2201	1	42	0	23.0575	81.2	574	0	27	18	65	167.9	0	41	48.5	1.25421	4.9134	190	0.93707	83.0244	4.9959	89.9262	4.7	1	2	105.5	71	82.5	167.9	0	1
2205	0	55	0	25.0173	74.6	2401	0	9	16	59.1	153.7	0	8	69	1.78434	6.36156	246	1.34351	119.035	5.43998	97.9196	4.8	1	1	124.5	76	92.1667	153.7	0	1
2206	0	47	0	21.1766	62.3	4452	0	13	10	51.8	156.4	0	9	67.6	1.74814	3.98244	154	0.68869	61.0179	4.9959	89.9262	4.7	1	1	94.5	63.5	73.8333	156.4	0	52.5
2208	1	49	0	21.4025	82.5	4347	0	13	14	61.2	169.1	0	11	50	1.293	5.172	200	0.59837	53.0156	5.05141	90.9254	5.5	1	3	115	70	85	169.1	0	1
2210	0	46	0	22.3027	70	4389	0	6	6	56.1	158.6	0	8	82.9	2.14379	5.172	200	0.91449	81.0238	4.9959	89.9262	5	1	1	103	62	75.6667	158.6	0	12
2211	1	45	0	17.4701	68	2208	0	19	19	54.3	176.3	0	24	69.6	1.79986	5.19786	201	0.86933	77.0226	4.82937	86.9287	4.8	1	1	128.5	75.5	93.1667	176.3	0	0
2214	1	54	0	22.9023	85.3	3066	0	17	13	69.1	173.7	0	14	41.5	1.07319	4.31862	167	0.86933	77.0226	5.05141	90.9254	5	3	3	119.5	74.5	89.5	173.7	0	175
2217	0	55	0	23.6597	82.2	1609	0	13	16	57.8	156.3	1	10	57.7	1.49212	7.29252	282	0.7903	70.0206	4.82937	86.9287	5.4	1	1	94	61.5	72.3333	156.3	1	0
2218	1	43	1	24.4913	83.5	4385	0	15	14	73.3	173	0	13	28.6	0.739596	5.4306	210	1.53544	136.04	5.43998	97.9196	5.5	1	3	122.5	81	94.8333	173	0	22
2219	1	51	0	19.3554	74.1	4347	0	22	14	53.4	166.1	0	17	58.2	1.50505	4.93926	191	0.68869	61.0179	4.9959	89.9262	4.7	1	2	113.5	72	85.8333	166.1	0	60
2220	0	52	0	26.0045	79	2537	0	15	13	53.4	143.3	0	12	47.6	1.23094	6.3357	245	1.78382	158.046	4.88488	87.9278	5.5	1	1	150	100	116.667	143.3	0	1
2221	1	54	0	20.3683	70	1100	0	22	15	52.6	160.7	0	30	59	1.52574	5.74092	222	0.81288	72.0212	5.71753	102.916	5.3	1	1	120.5	81	94.1667	160.7	0	0
2223	0	59	1	26.8	89	742	0	61	40	59.1	148.5	0	20	38.3	0.990438	5.58576	216	1.6935	150.044	4.94039	88.927	5.8	1	1	133	84.5	100.667	148.5	1	0
2224	0	51	0	19.0174	69	1429	0	10	12	50.9	163.6	0	10	74.6	1.92916	6.25812	242	0.82417	73.0215	6.05059	108.911	5.8	1	1	107.5	67.5	80.8333	163.6	0	0
2226	1	45	1	26.3826	90	4378	0	27	23	85.1	179.6	0	22	42.9	1.10939	6.3357	245	1.10642	98.0288	5.32896	95.9213	5.1	1	3	122.5	76	91.5	179.6	1	1
2227	1	46	0	24.4464	83.2	4355	0	15	9	71.4	170.9	0	12	47.9	1.23869	5.37888	208	1.63705	145.043	5.27345	94.9221	5	1	3	123	78.5	93.3333	170.9	0	0
2228	0	41	0	21.4792	68	4431	0	10	8	55.4	160.6	0	8	60.8	1.57229	4.80996	186	0.38386	34.01	4.9959	89.9262	4.9	1	1	99	49.5	66	160.6	0	0
2230	1	46	0	19.7589	73	4165	1	25	14	56.1	168.5	0	28	45	1.1637	5.19786	201	1.11771	99.0291	5.93957	106.912	5.4	2	3	113	69	83.6667	168.5	0	84
2235	0	40	0	24.4025	69.6	4391	0	21	15	56.9	152.7	1	12	61.3	1.58522	4.21518	163	0.34999	31.0091	4.66284	83.9311	4.7	1	1	103.5	58.5	73.5	152.7	0	0
2237	1	55	0	25.355	85.8	2702	0	28	22	69.7	165.8	0	28	54	1.39644	4.18932	162	0.72256	64.0188	5.66202	101.916	4.9	3	2	122.5	83.5	96.5	165.8	0	175
2238	1	50	0	21.8049	76	1932	0	25	21	56.1	160.4	0	25	40.5	1.04733	6.67188	258	0.68869	61.0179	5.27345	94.9221	5.2	3	2	119.5	78	91.8333	160.4	0	206.5
2242	0	45	0	20.0372	61	3613	0	10	17	48.7	155.9	0	12	84.1	2.17483	5.97366	231	0.9032	80.0235	4.60733	82.9319	4.4	1	1	108.5	73.5	85.1667	155.9	0	60
2244	1	59	1	22.5339	83	735	1	26	21	66.2	171.4	1	21	56.2	1.45333	4.44792	172	0.69998	62.0182	4.77386	85.9295	4.9	2	2	115	76	89	171.4	0	108
2245	1	55	0	19.669	69.5	831	1	18	20	54.2	166	0	11	41.4	1.0706	4.06002	157	0.84675	75.022	4.82937	86.9287	5.2	1	3	116.5	68.5	84.5	166	0	0
2252	0	47	0	20.977	70	4417	0	14	13	53.5	159.7	1	8	52.6	1.36024	6.74946	261	0.62095	55.0162	4.77386	85.9295	4.8	1	1	124.5	82	96.1667	159.7	0	2.8
2254	1	50	0	19.2304	63.5	3263	0	8	10	48.8	159.3	0	10	35.9	0.928374	4.37034	169	0.75643	67.0197	5.551	99.918	5	1	1	103	66	78.3333	159.3	0	1
2255	1	56	0	23.6972	84.6	1470	0	21	20	65.3	166	0	18	47	1.21542	3.90486	151	0.48547	43.0126	5.32896	95.9213	4.9	2	3	120.5	69	86.1667	166	0	132
2256	1	51	0	20.3486	70	2569	0	18	14	58.6	169.7	0	20	53	1.37058	4.34448	168	0.51934	46.0135	5.32896	95.9213	5	2	2	97.5	63	74.5	169.7	0	84
2258	1	50	1	25.5419	89.8	4547	0	19	12	81.2	178.3	0	14	43.6	1.1275	4.99098	193	1.27577	113.033	5.38447	96.9205	4.7	1	3	118.5	75.5	89.8333	178.3	0	18
2259	1	50	0	19.1788	75.5	4285	0	19	16	58.4	174.5	0	12	45.8	1.18439	4.49964	174	0.89191	79.0232	5.43998	97.9196	5	1	3	135	81	99	174.5	0	0
2261	0	55	0	26.513	81	695	0	15	11	73.5	166.5	0	14	36.2	0.936132	6.43914	249	1.50157	133.039	5.27345	94.9221	5.5	1	1	127	79	95	166.5	1	0
2262	0	46	0	22.1315	74	3518	0	18	20	51.2	152.1	0	6	56.2	1.45333	4.03416	156	0.63224	56.0165	5.38447	96.9205	5.4	1	1	118	74.5	89	152.1	0	12
2263	1	53	1	25.9795	96.3	3421	1	24	14	80.2	175.7	0	14	33	0.85338	6.49086	251	1.88543	167.049	4.9959	89.9262	5.7	1	3	110	68	82	175.7	1	0
2264	0	46	0	22.7951	74.2	3381	0	17	16	51.7	150.6	0	14	67.4	1.74296	4.42206	171	0.41773	37.0109	4.82937	86.9287	5	1	1	101	66	77.6667	150.6	0	0
2265	1	52	1	25.5507	78.2	349	0	27	20	71.6	167.4	0	20	42.4	1.09646	4.21518	163	1.2419	110.032	5.88406	105.913	5.5	1	2	118.5	74.5	89.1667	167.4	0	0
2266	1	64	0	23.1452	70.5	3270	0	17	19	59.4	160.2	1	12	71.4	1.8464	6.25812	242	0.40644	36.0106	5.10692	91.9246	5.4	1	2	109	57	74.3333	160.2	0	1
2268	1	45	0	23.9437	87.5	3850	0	29	17	71	172.2	0	28	35.1	0.907686	7.03392	272	2.30316	204.06	5.16243	92.9237	5.5	1	3	124	78	93.3333	172.2	0	0
2269	0	44	0	19.841	65	3655	0	10	17	56.4	168.6	0	10	71.6	1.85158	6.8529	265	0.65482	58.0171	4.88488	87.9278	5.5	1	1	93	57.5	69.3333	168.6	0	1
2271	1	45	0	25.9259	87.2	4411	0	15	18	71.7	166.3	0	37	60.4	1.56194	5.22372	202	0.72256	64.0188	5.551	99.918	5.4	2	2	125.5	79.5	94.8333	166.3	0	122.5
2272	0	43	0	19.0726	67.9	3620	0	17	16	43.2	150.5	0	24	68.5	1.77141	3.90486	151	0.97094	86.0253	5.21794	93.9229	5	2	1	114	70.5	85	150.5	0	87.5
2273	1	43	0	25.5378	91.2	4389	0	29	21	75.2	171.6	1	30	40.6	1.04992	5.5599	215	1.94188	172.051	5.66202	101.916	4.9	1	3	111.5	71	84.5	171.6	1	35
2274	0	42	0	18.8935	63.6	4039	0	10	12	51.5	165.1	0	7	46.6	1.20508	3.98244	154	0.58708	52.0153	4.60733	82.9319	5	1	1	81	50.5	60.6667	165.1	0	1
2275	1	42	0	23.2433	85.8	4311	0	20	13	76.4	181.3	0	17	43	1.11198	4.21518	163	0.59837	53.0156	5.43998	97.9196	4.6	1	1	100.5	64	76.1667	181.3	0	12
2277	0	49	0	20.7101	80.5	3290	0	10	16	57	165.9	1	13	37.2	0.961992	4.6548	180	1.11771	99.0291	4.66284	83.9311	4.9	2	3	110.5	69	82.8333	165.9	1	73.5
2278	1	47	0	21.0101	80	2569	0	26	21	69.9	182.4	0	16	44.4	1.14818	4.88754	189	0.86933	77.0226	5.551	99.918	5.4	1	3	132	81	98	182.4	0	0
2280	0	44	0	17.3638	62.8	4392	0	13	19	42.8	157	0	18	66.7	1.72486	6.87876	266	1.38867	123.036	5.49549	98.9188	5	1	1	142	94.5	110.333	157	0	0
2281	1	40	1	29.1598	88.3	4409	0	42	25	77	162.5	0	36	46.1	1.19215	6.43914	249	2.26929	201.059	5.82855	104.914	5.9	2	1	131.5	87	101.833	162.5	0	90
2282	0	58	0	22.7597	69	4371	0	21	14	53	152.6	0	10	62.7	1.62142	5.79264	224	0.76772	68.02	4.66284	83.9311	5.4	1	1	98.5	67	77.5	152.6	0	36
2285	1	46	0	20.0959	73.4	392	0	14	16	58.9	171.2	0	13	51.3	1.32662	5.37888	208	0.91449	81.0238	5.38447	96.9205	5.6	1	1	133.5	83	99.8333	171.2	0	18
2286	0	41	0	25.1625	80.6	4396	0	13	12	64.9	160.6	0	9	38.6	0.998196	3.02562	117	0.4516	40.0118	5.27345	94.9221	5.5	1	1	115	69	84.3333	160.6	1	1
2287	1	46	0	26.0415	97.8	1464	0	40	28	84	179.6	0	31	48.2	1.24645	5.66334	219	1.50157	133.039	5.551	99.918	5.9	2	2	131	78.5	96	179.6	1	90
2288	1	53	0	23.6535	78	538	0	12	16	68.6	170.3	0	15	46.2	1.19473	6.02538	233	0.6774	60.0176	4.66284	83.9311	4.6	2	2	123.5	77	92.5	170.3	0	110
2290	0	48	0	19.5172	75.6	2507	0	10	12	53.2	165.1	0	8	61.9	1.60073	5.4306	210	1.41125	125.037	5.05141	90.9254	4.9	1	1	111	71.5	84.6667	165.1	0	1
2291	0	56	0	19.0441	64.5	3948	0	9	9	45.4	154.4	0	13	50.8	1.31369	4.93926	191	0.91449	81.0238	4.49631	80.9336	4.6	1	1	107	68	81	154.4	0	36
2292	1	46	0	24.9477	87.5	4053	0	11	11	79.4	178.4	0	10	48.5	1.25421	4.73238	183	0.2258	20.0059	5.16243	92.9237	4.9	1	2	99.5	61.5	74.1667	178.4	0	1
2294	0	56	0	21.5078	67.6	4389	0	13	11	49.3	151.4	0	8	83.7	2.16448	7.47354	289	1.42254	126.037	5.60651	100.917	4.8	2	1	107.5	63.5	78.1667	151.4	0	122.5
2295	1	53	0	21.8695	78	2273	0	15	19	65	172.4	0	21	53	1.37058	3.85314	149	0.37257	33.0097	4.82937	86.9287	5.4	2	1	122	82	95.3333	172.4	0	132
2296	1	55	1	18.4775	79	4259	0	13	12	56.2	174.4	0	12	48.9	1.26455	5.12028	198	0.88062	78.0229	4.77386	85.9295	4.8	1	2	106.5	65.5	79.1667	174.4	0	0
2297	0	40	0	17.738	54.6	4390	0	9	12	43.5	156.6	0	8	91.8	2.37395	5.19786	201	0.32741	29.0085	4.71835	84.9303	5.7	1	1	84.5	50.5	61.8333	156.6	0	0
2299	0	55	0	22.2114	76	1672	0	19	28	55.8	158.5	1	7	82	2.12052	6.74946	261	0.76772	68.02	4.71835	84.9303	5.2	1	1	115.5	73	87.1667	158.5	0	36
2300	1	58	0	21.2039	74	370	0	11	11	58.5	166.1	0	11	55.1	1.42489	4.83582	187	0.5645	50.0147	5.38447	96.9205	4.7	2	3	109	70	83	166.1	0	84
2303	1	42	0	19.8373	80.6	4025	0	11	13	57.6	170.4	0	15	48.9	1.26455	5.6892	220	1.0161	90.0265	5.66202	101.916	4.7	2	2	90	62	71.3333	170.4	0	90
2306	0	45	0	17.9966	62.1	4528	0	20	20	51.4	169	1	10	70.4	1.82054	4.7841	185	0.28225	25.0073	4.9959	89.9262	5.2	1	1	99.5	65.5	76.8333	169	0	0
2307	0	47	0	22.1917	79.2	3657	0	20	16	58.6	162.5	1	29	64.4	1.66538	6.43914	249	0.86933	77.0226	4.21876	75.9377	4.7	1	1	95	59	71	162.5	0	18
2308	0	40	0	19.1858	71.4	4387	0	12	14	51.1	163.2	0	6	52.5	1.35765	4.57722	177	0.94836	84.0247	5.05141	90.9254	5	1	1	91.5	59	69.8333	163.2	0	12
2309	0	41	0	21.1719	74.5	2205	0	12	18	54.2	160	0	9	58.5	1.51281	6.25812	242	0.53063	47.0138	5.66202	101.916	4.9	1	1	115	66.5	82.6667	160	0	1
2310	1	56	1	23.8165	79.5	2641	0	17	18	66.9	167.6	0	14	33.4	0.863724	4.03416	156	0.93707	83.0244	5.43998	97.9196	5.35	1	1	128	78	94.6667	167.6	0	1
2311	1	40	0	16.1295	65.6	4367	0	14	13	44.5	166.1	0	20	74	1.91364	5.19786	201	0.6774	60.0176	4.77386	85.9295	4.8	1	3	97.5	62.5	74.1667	166.1	0	66
2312	1	55	0	22.578	78	1113	0	10	9	68.2	173.8	0	11	53	1.37058	4.88754	189	0.39515	35.0103	5.32896	95.9213	5.1	1	3	111.5	68.5	82.8333	173.8	0	18
2314	0	58	0	20.8585	65	4406	0	8	17	48.7	152.8	0	7	64	1.65504	5.71506	221	0.39515	35.0103	4.88488	87.9278	5.1	1	1	130	81	97.3333	152.8	0	0
2316	0	47	0	18.9148	67	4393	0	16	17	44.8	153.9	1	10	65.7	1.699	5.37888	208	0.50805	45.0132	4.82937	86.9287	5.5	1	1	104	67	79.3333	153.9	0	0
2317	0	43	0	20.6267	67.8	4337	0	16	15	53.4	160.9	1	8	52	1.34472	4.29276	166	0.39515	35.0103	4.71835	84.9303	5.4	1	1	93.5	54	67.1667	160.9	0	0
2318	0	40	0	17.8363	58.6	2225	0	22	22	38.7	147.3	0	25	67.8	1.75331	5.12028	198	0.3387	30.0088	4.4408	79.9344	4.8	1	1	89.5	58	68.5	147.3	0	22
2319	0	41	0	20.5299	68.8	4374	0	12	16	56.3	165.6	1	7	58.4	1.51022	3.90486	151	0.38386	34.01	3.99672	71.941	5.1	1	1	101.5	66	77.8333	165.6	0	1
2322	1	54	0	26.0518	84	724	0	30	25	76	170.8	0	22	60	1.5516	6.93048	268	0.84675	75.022	5.10692	91.9246	5.1	1	3	120	80.5	93.6667	170.8	0	0
2326	1	63	1	23.7858	83	1084	0	25	26	64.6	164.8	1	45	56	1.44816	6.25812	242	1.09513	97.0285	5.66202	101.916	5.4	1	2	151	92	111.667	164.8	0	66
2329	1	63	1	26.6688	93.3	1458	0	60	42	69.3	161.2	1	78	43.9	1.13525	5.79264	224	1.5806	140.041	5.27345	94.9221	5.1	2	1	132	85.5	101	161.2	1	126
2330	1	49	0	22.1415	79.2	4370	0	24	18	58.9	163.1	0	27	56.4	1.4585	5.89608	228	0.59837	53.0156	5.551	99.918	4.8	1	1	147	93	111	163.1	0	12
2331	1	57	0	18.4817	63.5	2612	0	19	15	46.9	159.3	1	13	71.5	1.84899	5.48232	212	0.48547	43.0126	5.43998	97.9196	5.5	1	1	107	68.5	81.3333	159.3	0	0
2332	0	51	1	29.9241	96.9	1456	0	19	18	71.8	154.9	0	16	51	1.31886	6.465	250	1.06126	94.0276	5.10692	91.9246	5.7	1	1	129	72.5	91.3333	154.9	1	0
2335	0	47	0	20.5989	67	3278	0	7	10	58	167.8	0	5	62.1	1.60591	5.22372	202	0.53063	47.0138	4.49631	80.9336	5.1	1	1	100	67.5	78.3333	167.8	0	0
2336	0	50	0	21.6729	71.9	4361	0	12	19	51.6	154.3	0	8	46.6	1.20508	4.49964	174	0.73385	65.0191	5.05141	90.9254	5	1	1	110.5	65.5	80.5	154.3	0	1
2337	0	51	0	24.5747	86	2884	0	17	18	63.7	161	0	9	47.6	1.23094	5.32716	206	0.94836	84.0247	5.05141	90.9254	5.6	1	1	119.5	73	88.5	161	1	2.8
2342	1	51	0	21.7614	82.5	708	0	15	16	62.3	169.2	1	20	46.4	1.1999	5.50818	213	0.88062	78.0229	4.88488	87.9278	5.1	2	2	118.5	82	94.1667	169.2	0	110
2343	1	68	0	23.7175	78	1099	1	12	18	67.9	169.2	1	9	57.2	1.47919	4.9134	190	0.30483	27.0079	5.43998	97.9196	5.4	1	2	107.5	67	80.5	169.2	0	22
2344	1	60	0	28.9685	98	2525	0	16	14	86.8	173.1	0	13	44.5	1.15077	5.09442	197	1.26448	112.033	5.27345	94.9221	5.4	1	2	138.5	87.5	104.5	173.1	1	0
2346	0	51	0	21.4493	64.9	368	0	17	17	52.4	156.3	0	14	115.4	2.98424	7.96488	308	0.71127	63.0185	4.94039	88.927	4.9	1	1	135.5	83	100.5	156.3	0	0
2347	0	55	0	18.913	67	1669	0	14	19	44.1	152.7	0	12	65.2	1.68607	4.62894	179	0.59837	53.0156	5.05141	90.9254	5.35	1	1	138	83	101.333	152.7	0	0
2348	1	58	0	24.6434	79.5	2026	0	15	16	66.2	163.9	0	32	58.3	1.50764	5.35302	207	0.51934	46.0135	5.71753	102.916	5.044	1	3	96	67	76.6667	163.9	0	66
2350	1	42	0	21.6176	82.2	1594	0	14	16	65.6	174.2	0	14	31.7	0.819762	4.16346	161	0.93707	83.0244	4.88488	87.9278	4.9	2	3	108	68	81.3333	174.2	0	132
2351	1	42	0	24.5261	86.5	3132	0	13	9	79.2	179.7	0	11	45.5	1.17663	6.23226	241	1.53544	136.04	5.43998	97.9196	4.9	1	2	123	78	93	179.7	0	5.13333
2353	1	55	1	24.4328	86.4	2563	0	28	25	76.2	176.6	0	16	56.5	1.46109	4.88754	189	0.81288	72.0212	5.32896	95.9213	5.1	1	2	106.5	66	79.5	176.6	0	0
2354	1	43	0	20.9026	73.7	4378	0	22	13	59.7	169	0	23	26.1	0.674946	5.22372	202	2.9354	260.076	5.10692	91.9246	4.9	1	3	114	56	75.3333	169	0	0
2355	0	41	0	16.7467	56	4378	0	22	18	39.1	152.8	1	9	76.4	1.9757	5.4306	210	0.73385	65.0191	4.77386	85.9295	5.7	1	1	116	73	87.3333	152.8	0	0
2359	1	40	0	21.11	73	4385	0	23	17	53.1	158.6	0	10	43.2	1.11715	3.4911	135	0.59837	53.0156	5.38447	96.9205	4.8	1	1	107.5	68	81.1667	158.6	0	0
2363	0	53	0	22.2138	70.6	4454	0	20	21	56.3	159.2	0	14	48.6	1.2568	4.96512	192	0.59837	53.0156	4.71835	84.9303	5.2	1	1	111	77	88.3333	159.2	0	0
2364	1	55	1	24.8955	90	3430	0	26	22	70.6	168.4	0	25	63.1	1.63177	4.55136	176	0.30483	27.0079	5.27345	94.9221	5.248	1	2	120	83.5	95.6667	168.4	1	18
2365	1	45	1	26.7841	86.6	3530	0	24	18	71.6	163.5	0	44	34.8	0.899928	5.40474	209	1.85156	164.048	4.9959	89.9262	4.8	1	1	106	69	81.3333	163.5	0	66
2366	1	44	0	20.4073	77	4061	0	20	14	58.7	169.6	0	16	37.5	0.96975	4.83582	187	1.73866	154.045	4.94039	88.927	5.6	1	2	98	64.5	75.6667	169.6	0	1
2368	1	36	0	23.4432	78	2969	0	23	19	64.6	166	0	44	41.4	1.0706	4.80996	186	0.57579	51.015	5.27345	94.9221	4.8	1	3	103.5	65.5	78.1667	166	0	36
2370	1	41	1	22.2768	78	1834	0	24	21	63.7	169.1	0	18	50.5	1.30593	5.84436	226	1.45641	129.038	5.21794	93.9229	4.7	3	2	126	80.5	95.6667	169.1	0	154
2371	1	41	0	26.0699	86	1434	0	22	16	82.6	178	0	16	38.4	0.993024	4.34448	168	0.81288	72.0212	5.05141	90.9254	5.6	3	3	107.5	68	81.1667	178	0	154
2373	0	56	1	28.5081	86	720	0	26	20	64.4	150.3	0	19	53.2	1.37575	8.09418	313	1.4677	130.038	5.27345	94.9221	5.6	1	1	116.5	78	90.8333	150.3	1	0
2374	1	40	0	23.753	82	2991	0	25	19	74.5	177.1	0	109	44.1	1.14043	4.68066	181	2.77734	246.072	5.32896	95.9213	4.8	2	3	190	117	141.333	177.1	0	84
2375	1	36	1	21.4002	74	3655	0	33	29	60.4	168	0	14	66.1	1.70935	5.22372	202	1.21932	108.032	4.88488	87.9278	4.432	1	1	115.5	74.5	88.1667	168	0	18
2376	1	43	0	24.6777	87.7	3920	0	16	15	77.4	177.1	0	14	45.1	1.16629	5.22372	202	0.65482	58.0171	5.16243	92.9237	5.044	3	1	125	80	95	177.1	0	175
2378	1	59	0	25.4831	89.5	369	0	37	22	64.1	158.6	0	28	43.9	1.13525	4.08588	158	0.88062	78.0229	5.05141	90.9254	5.5	2	3	141.5	81.5	101.5	158.6	0	84
2389	1	59	0	18.8275	66.3	281	0	24	18	48.5	160.5	0	49	43.4	1.12232	4.9134	190	0.38386	34.01	5.60651	100.917	5.4	2	3	98.5	66	76.8333	160.5	0	126
2391	1	59	0	21.8183	80	404	0	18	17	61.8	168.3	0	19	38.5	0.99561	5.172	200	0.83546	74.0218	4.49631	80.9336	5.1	1	3	116	74	88	168.3	0	12
2394	1	58	1	24.3364	82	435	0	18	17	66.9	165.8	1	13	62.7	1.62142	6.43914	249	0.84675	75.022	4.82937	86.9287	5	1	2	119.5	75	89.8333	165.8	0	0
2397	1	49	0	22.571	78.5	2681	0	13	9	66	171	0	15	52	1.34472	5.06856	196	0.44031	39.0115	5.38447	96.9205	4.6	1	1	111.5	70	83.8333	171	0	0
2399	1	59	0	22.1602	84.8	279	0	9	11	66.4	173.1	0	17	42.5	1.09905	5.74092	222	0.91449	81.0238	5.32896	95.9213	5.6	1	3	114.5	70.5	85.1667	173.1	0	0
2400	0	58	0	19.6441	62.3	575	0	15	15	47.5	155.5	1	9	86	2.22396	7.05978	273	0.38386	34.01	4.82937	86.9287	5.5	1	1	105	71	82.3333	155.5	0	12
2403	0	58	0	22.8885	72	554	0	16	20	53.3	152.6	0	12	51.1	1.32145	5.89608	228	0.84675	75.022	5.88406	105.913	4.8	1	1	103	66.5	78.6667	152.6	0	1
2407	1	58	0	26.5115	85	285	1	15	11	67.7	159.8	1	10	47.1	1.21801	4.31862	167	0.86933	77.0226	5.32896	95.9213	6.2	1	3	108.5	68.5	81.8333	159.8	0	54
2408	1	58	0	19.8032	70	467	0	17	20	52.1	162.2	0	11	49.4	1.27748	4.99098	193	0.54192	48.0141	4.60733	82.9319	4.8	1	1	112.5	70.5	84.5	162.2	0	0
2411	0	58	0	27.7548	89.5	442	0	36	18	63.2	150.9	0	36	48.8	1.26197	8.19762	317	1.51286	134.039	5.16243	92.9237	5	1	1	131	74	93	150.9	1	1
2412	1	58	0	21.8539	82	267	0	20	15	57	161.5	1	14	54.1	1.39903	5.71506	221	1.10642	98.0288	5.88406	105.913	5.5	1	1	147.5	94	111.833	161.5	0	54
2413	1	58	0	17.0022	65	412	0	18	21	49.6	170.8	0	20	53.1	1.37317	4.60308	178	0.76772	68.02	4.66284	83.9311	5	1	1	107	61.5	76.6667	170.8	0	54
2414	1	58	1	22.2256	82	327	0	16	16	67.6	174.4	0	12	34.1	0.881826	4.86168	188	0.74514	66.0194	4.94039	88.927	4.9	3	3	137	86	103	174.4	0	154
2415	1	58	0	16.5791	60.1	386	0	17	20	44.7	164.2	0	9	58.6	1.5154	4.47378	173	0.36128	32.0094	5.16243	92.9237	5	2	1	135	81.5	99.3333	164.2	0	126
2419	1	58	1	24.3152	90	2148	0	20	16	71.1	171	0	31	44.7	1.15594	5.6892	220	0.97094	86.0253	5.60651	100.917	5.2	1	1	150.5	91	110.833	171	1	0
2420	1	58	0	20.7678	71.2	386	0	57	37	52.9	159.6	0	76	66.9	1.73003	5.8185	225	0.91449	81.0238	4.9959	89.9262	4.9	1	2	125	80.5	95.3333	159.6	0	18
2421	1	58	0	22.8634	79.8	410	0	12	12	70.5	175.6	1	15	42.3	1.09388	6.25812	242	1.28706	114.034	4.88488	87.9278	5.4	3	3	138	87.5	104.333	175.6	0	175
2422	0	60	1	26.5363	81.2	377	0	34	19	62.2	153.1	0	16	66	1.70676	6.90462	267	0.51934	46.0135	5.77304	103.915	5.4	1	1	112.5	67.5	82.5	153.1	1	0
2423	0	60	0	22.3477	68.8	3262	0	25	20	51.7	152.1	0	45	64.9	1.67831	5.58576	216	0.95965	85.025	4.88488	87.9278	5.4	1	1	100	57.5	71.6667	152.1	0	36
2425	1	60	0	18.9037	79	317	0	20	23	53.1	167.6	0	17	32.8	0.848208	5.3013	205	1.63705	145.043	5.21794	93.9229	4.7	1	3	123.5	75	91.1667	167.6	0	0
2430	1	60	0	22.4879	77.2	263	0	22	13	64	168.7	1	18	49.2	1.27231	4.1376	160	0.51934	46.0135	4.88488	87.9278	5	1	1	130.5	89.5	103.167	168.7	0	54
2431	1	60	0	22.3977	82.5	777	0	18	16	67.5	173.6	0	13	38.1	0.985266	5.92194	229	1.98704	176.052	4.94039	88.927	4.9	2	1	96.5	61	72.8333	173.6	0	126
2434	1	59	1	24.7933	85.5	748	0	28	17	71.4	169.7	0	65	35.7	0.923202	6.5943	255	1.51286	134.039	5.16243	92.9237	5.4	1	3	123.5	76	91.8333	169.7	0	0
2437	1	46	0	22.1958	77.8	4386	0	14	15	67.2	174	1	10	57.1	1.47661	5.58576	216	1.09513	97.0285	5.60651	100.917	5	1	3	106.5	64.5	78.5	174	0	22
2438	1	40	0	23.126	78.8	4388	0	29	21	70.5	174.6	1	37	74.7	1.93174	5.6892	220	1.04997	93.0273	5.05141	90.9254	5.2	2	1	110	69.5	83	174.6	0	87.5
2441	1	47	0	22.7965	83.4	4393	0	36	25	71.5	177.1	0	46	32.6	0.843036	5.35302	207	1.2419	110.032	5.60651	100.917	5.1	2	2	95	58	70.3333	177.1	0	84
2442	0	42	0	21.5716	70.8	2085	0	9	12	58.8	165.1	0	10	58.7	1.51798	5.172	200	0.71127	63.0185	4.71835	84.9303	5.2	1	1	118.5	80	92.8333	165.1	0	0
2443	0	59	0	20.3971	68	334	0	13	19	43.3	145.7	0	29	49	1.26714	5.79264	224	0.60966	54.0159	4.82937	86.9287	5.2	1	1	89.5	61.5	70.8333	145.7	0	30.2
2444	1	47	1	22.5406	78.5	4017	0	18	14	58.5	161.1	1	18	46.5	1.20249	6.23226	241	1.93059	171.05	5.60651	100.917	5.6	1	3	108	63.5	78.3333	161.1	0	0
2446	1	42	0	22.6886	82.9	4434	0	9	11	70.6	176.4	0	13	47.9	1.23869	3.93072	152	0.65482	58.0171	5.66202	101.916	5	1	2	151	92.5	112	176.4	0	18
2448	1	47	0	19.0998	76	3780	0	13	13	54.1	168.3	0	15	42.7	1.10422	4.86168	188	1.49028	132.039	5.10692	91.9246	4.6	1	1	95	57.5	70	168.3	0	0
2450	1	46	0	26.2087	84.6	3959	0	19	12	76.1	170.4	0	14	59.4	1.53608	4.62894	179	0.9032	80.0235	6.05059	108.911	5.4	1	1	117.5	74	88.5	170.4	0	0
2451	0	59	1	23.9922	81	1631	0	18	17	56.9	154	0	15	37.2	0.961992	6.87876	266	2.69831	239.07	5.71753	102.916	5.7	1	1	153.5	101.5	118.833	154	1	0
2452	1	41	0	22.9132	79.8	4391	0	11	11	74.9	180.8	0	10	59	1.52574	4.18932	162	0.50805	45.0132	5.21794	93.9229	5.6	1	1	99	63	75	180.8	0	66
2454	0	48	1	24.2578	82	4272	0	7	9	62.1	160	0	9	44.2	1.14301	4.60308	178	0.92578	82.0241	5.10692	91.9246	5.1	1	1	118	77	90.6667	160	1	0
2461	0	41	1	25.4685	77.4	3438	1	19	17	68.5	164	0	14	58.7	1.51798	6.80118	263	2.42735	215.063	5.66202	101.916	5.5	1	1	119.5	74	89.1667	164	0	1
2462	0	45	0	18.8295	68	361	0	16	16	46	156.3	0	12	74.1	1.91623	4.83582	187	0.62095	55.0162	4.49631	80.9336	5.4	1	1	86.5	53.5	64.5	156.3	0	0
2464	1	47	1	22.833	89.5	4397	0	20	16	68.1	172.7	0	15	47.8	1.23611	4.68066	181	0.73385	65.0191	5.05141	90.9254	4.8	1	2	109	69	82.3333	172.7	0	0
2465	1	44	0	18.7022	71	4375	0	13	14	55.2	171.8	0	15	64.8	1.67573	4.62894	179	0.82417	73.0215	4.94039	88.927	4.9	3	2	107	73	84.3333	171.8	0	165
2466	1	47	0	23.4472	76	361	0	27	20	59.8	159.7	0	16	47	1.21542	4.18932	162	1.37738	122.036	4.71835	84.9303	5.2	2	3	128.5	85	99.5	159.7	0	126
2467	1	50	0	20.5774	73	4361	0	15	12	60.1	170.9	0	14	45	1.1637	4.37034	169	1.20803	107.031	5.60651	100.917	5.2	1	1	119.5	72.5	88.1667	170.9	0	18
2468	0	43	0	20.3778	66	4337	0	16	16	51	158.2	0	7	58.3	1.50764	5.32716	206	0.74514	66.0194	4.82937	86.9287	5.2	1	3	108	69.5	82.3333	158.2	0	1
2470	0	52	1	22.3258	80.2	2542	0	9	11	56.3	158.8	0	12	31.3	0.809418	5.50818	213	1.68221	149.044	5.43998	97.9196	5.6	1	1	121.5	78.5	92.8333	158.8	1	22
2472	1	36	1	22.9156	81	4470	0	44	24	64.6	167.9	0	32	34.4	0.889584	5.79264	224	2.40477	213.063	5.16243	92.9237	5	2	3	97	62.5	74	167.9	0	90
2474	0	49	0	21.2422	71.5	1785	0	14	12	53.5	158.7	0	10	69.4	1.79468	5.97366	231	0.53063	47.0138	4.60733	82.9319	4.636	1	2	124.5	84	97.5	158.7	0	12.6
2475	1	41	0	25.6098	91.8	4386	0	23	17	75.5	171.7	0	11	40.9	1.05767	4.75824	184	0.55321	49.0144	5.77304	103.915	5.4	1	2	112	72.5	85.6667	171.7	1	0
2476	0	47	0	22.5978	70	3202	0	17	20	48.5	146.5	0	9	64.3	1.6628	5.09442	197	0.39515	35.0103	4.4408	79.9344	4.942	1	1	109.5	63	78.5	146.5	0	0
2477	1	53	1	27.3817	91	3745	0	23	22	70.8	160.8	0	23	25.3	0.654258	4.73238	183	2.51767	223.066	5.16243	92.9237	5.248	2	3	125	80.5	95.3333	160.8	1	72
2478	1	43	0	19.8857	78.8	4305	0	11	14	60.9	175	0	11	54.7	1.41454	4.60308	178	0.5645	50.0147	4.9959	89.9262	5	2	2	111	72.5	85.3333	175	0	84
2479	0	63	0	18.6233	63.8	1499	0	17	21	47.2	159.2	0	8	43.8	1.13267	4.1376	160	0.66611	59.0173	5.32896	95.9213	5.7	1	1	98.5	61	73.5	159.2	0	0
2480	0	52	0	18.9014	63.1	3661	0	17	15	43.9	152.4	0	16	69.5	1.79727	6.56844	254	1.11771	99.0291	5.27345	94.9221	5.5	1	1	127	81	96.3333	152.4	0	0
2481	0	57	0	20.592	75	742	0	22	23	49.6	155.2	1	27	56.7	1.46626	5.32716	206	0.51934	46.0135	4.66284	83.9311	5	1	1	94	60.5	71.6667	155.2	0	0
2482	0	40	0	18.5185	64.5	4677	0	10	13	50.6	165.3	0	7	69.3	1.7921	4.86168	188	0.65482	58.0171	4.94039	88.927	4.9	1	1	92	61.5	71.6667	165.3	0	0
2484	0	51	0	21.969	68.2	2220	0	14	19	56.1	159.8	0	8	63.1	1.63177	5.01684	194	0.40644	36.0106	4.82937	86.9287	5.2	1	1	102.5	63	76.1667	159.8	0	1
2485	0	47	0	24.0985	78	192	0	15	11	61	159.1	0	18	57.6	1.48954	5.89608	228	1.11771	99.0291	5.21794	93.9229	4.9	1	1	109.5	70.5	83.5	159.1	0	0
2487	0	38	0	25.5495	75.5	3495	0	20	17	61.7	155.4	0	12	66.2	1.71193	4.93926	191	0.44031	39.0115	4.49631	80.9336	4.84	1	1	116	69	84.6667	155.4	0	0
2488	0	50	0	22.8835	73.3	3964	0	10	15	54.2	153.9	0	9	74.3	1.9214	4.93926	191	0.40644	36.0106	5.43998	97.9196	5.5	2	1	93.5	55.5	68.1667	153.9	0	84
2490	1	48	0	18.7852	70.8	3286	0	13	18	49.3	162	0	17	48.1	1.24387	4.29276	166	1.38867	123.036	5.21794	93.9229	5.4	2	2	106.5	67.5	80.5	162	0	126
2491	1	40	0	19.3549	75.4	4374	0	7	15	61.6	178.4	0	8	51.9	1.34213	5.35302	207	0.6774	60.0176	5.16243	92.9237	5.2	1	2	119	74	89	178.4	0	1
2492	1	46	1	23.4192	79.6	329	0	28	19	68.4	170.9	0	33	72	1.86192	5.63748	218	0.76772	68.02	5.32896	95.9213	5.7	3	2	98.5	68	78.1667	170.9	0	154
2493	1	50	0	24.6024	89.3	4120	0	32	21	70.6	169.4	0	18	38.7	1.00078	5.27544	204	0.94836	84.0247	5.21794	93.9229	5	2	2	95.5	64.5	74.8333	169.4	0	84
2495	0	38	0	17.7444	64.5	4016	0	9	17	47.9	164.3	1	12	66.4	1.7171	3.95658	153	0.12419	11.0032	4.88488	87.9278	4.6	1	1	128.5	79	95.5	164.3	0	1
2498	1	49	0	17.3076	69	1779	0	10	18	51.8	173	0	10	55.6	1.43782	5.9478	230	0.59837	53.0156	5.21794	93.9229	4.7	1	2	91.5	63.5	72.8333	173	0	1
2499	1	53	0	22.1632	81.5	2392	0	18	17	69.2	176.7	0	20	40	1.0344	6.5943	255	1.98704	176.052	5.10692	91.9246	5.452	2	3	120.5	81.5	94.5	176.7	0	126
2500	0	50	0	21.0168	62.5	3648	0	9	15	52.4	157.9	1	8	63	1.62918	5.74092	222	0.32741	29.0085	4.66284	83.9311	5.6	1	1	82.5	52.5	62.5	157.9	0	0
2501	0	38	0	19.0548	70.6	3641	0	17	13	51	163.6	0	12	76.4	1.9757	5.172	200	0.53063	47.0138	4.94039	88.927	5.35	1	1	96	57	70	163.6	0	1
2502	0	42	0	21.8248	74	635	0	11	11	58.7	164	0	10	42.8	1.10681	4.62894	179	0.66611	59.0173	5.10692	91.9246	6	1	2	89.5	58.5	68.8333	164	0	0
2504	0	49	0	17.6288	58.5	1607	0	11	12	41.7	153.8	0	9	46.9	1.21283	5.87022	227	0.37257	33.0097	4.60733	82.9319	4.8	1	1	118	75	89.3333	153.8	0	0
2505	0	42	0	19.5879	65.5	3180	0	10	12	50.9	161.2	0	11	62.2	1.60849	5.71506	221	0.76772	68.02	4.66284	83.9311	4.9	1	1	124	80	94.6667	161.2	0	12
2506	0	52	0	18.9906	64	2777	0	20	21	42.9	150.3	0	18	70.6	1.82572	7.16322	277	0.86933	77.0226	5.21794	93.9229	5.554	1	1	91	60.5	70.6667	150.3	0	1
2507	0	38	0	20.7943	69	4048	0	5	13	53.5	160.4	0	9	53.4	1.38092	4.57722	177	0.55321	49.0144	4.27427	76.9369	5	1	1	100	67	78	160.4	0	1
2508	0	43	0	20.5333	82.5	4387	0	13	20	51	157.6	0	9	75.8	1.96019	4.73238	183	0.60966	54.0159	5.21794	93.9229	5.4	1	1	82.5	50	60.8333	157.6	1	0
2509	0	56	1	22.8116	78	295	0	28	20	56.3	157.1	0	28	48.8	1.26197	5.48232	212	0.53063	47.0138	5.49549	98.9188	5.6	1	1	108.5	68	81.5	157.1	0	55
2510	0	41	0	24.2598	78.1	4019	0	10	11	61.1	158.7	1	16	70.2	1.81537	5.172	200	0.80159	71.0209	5.71753	102.916	5.5	1	1	109	65.5	80	158.7	0	12
2512	0	58	0	21.0009	76	215	0	13	17	50	154.3	0	9	51.9	1.34213	7.34424	284	0.54192	48.0141	4.66284	83.9311	5.35	1	1	117.5	71.5	86.8333	154.3	0	1
2513	0	55	0	22.6667	69.6	722	0	20	21	51	150	0	21	41.3	1.06802	5.40474	209	1.09513	97.0285	5.49549	98.9188	5.4	1	1	122	76.5	91.6667	150	0	0
2514	1	54	0	22.2063	79.3	3971	0	14	13	59	163	0	14	48.1	1.24387	6.9822	270	1.32093	117.034	5.21794	93.9229	5.1	1	3	115.5	72.5	86.8333	163	0	0
2515	1	43	0	22.0923	78.2	4123	0	22	18	64.6	171	0	31	48.4	1.25162	5.172	200	0.59837	53.0156	4.82937	86.9287	5.1	3	2	115	72	86.3333	171	0	154
2517	0	41	0	19.8573	63	4131	0	15	14	51.6	161.2	1	13	65	1.6809	4.03416	156	0.50805	45.0132	4.49631	80.9336	4.7	1	2	88.5	58.5	68.5	161.2	0	49.3
2518	1	51	0	20.1695	73.6	3731	0	18	13	59.6	171.9	0	9	36.4	0.941304	4.68066	181	1.19674	106.031	5.32896	95.9213	5.1	1	1	125	78	93.6667	171.9	0	0
2519	1	49	0	23.1463	80.2	3654	0	24	13	66.5	169.5	1	22	51.1	1.32145	6.43914	249	1.36609	121.036	5.05141	90.9254	5.1	3	2	96	61	72.6667	169.5	0	198
2520	1	50	0	19.2454	73	910	0	19	16	57.4	172.7	1	17	47.2	1.22059	4.57722	177	0.94836	84.0247	5.21794	93.9229	5	3	2	126	89	101.333	172.7	0	154
2521	1	53	0	20.3252	73	3808	0	19	19	54.6	163.9	1	11	40.8	1.05509	4.31862	167	1.07255	95.0279	4.77386	85.9295	4.9	2	2	116	77	90	163.9	0	126
2522	1	49	0	24.1017	83	1855	0	16	14	69	169.2	0	15	37.2	0.961992	6.7236	260	1.54673	137.04	5.05141	90.9254	5.1	1	2	115	68.5	84	169.2	0	1
2523	1	47	0	20.4165	69	4494	0	18	16	61.6	173.7	0	13	58.4	1.51022	5.5599	215	0.54192	48.0141	5.32896	95.9213	4.7	1	1	93	57	69	173.7	0	0
2526	1	42	1	28.4344	87.5	2590	0	38	22	81.5	169.3	0	26	31	0.80166	5.12028	198	2.77734	246.072	5.82855	104.914	5.4	1	1	117	69	85	169.3	0	12
2528	1	61	1	23.1276	88.4	4438	0	27	15	75.1	180.2	0	21	39.5	1.02147	3.82728	148	1.27577	113.033	5.21794	93.9229	5.1	2	2	132.5	82.5	99.1667	180.2	0	126
2529	1	41	1	21.5244	81	2226	0	39	18	63.9	172.3	0	42	43.4	1.12232	3.98244	154	0.51934	46.0135	5.60651	100.917	5.5	1	3	122	79	93.3333	172.3	0	0
2531	1	52	0	21.5065	75	3059	0	23	25	62.3	170.2	1	25	58.1	1.50247	5.92194	229	0.48547	43.0126	4.66284	83.9311	4.6	1	1	108.5	73	84.8333	170.2	0	66
2533	1	51	0	26.2152	96.5	1820	0	24	23	72.5	166.3	0	79	64	1.65504	5.92194	229	1.49028	132.039	5.49549	98.9188	5.4	3	3	124	76.5	92.3333	166.3	1	154
2536	1	45	0	22.116	78.8	3892	0	23	20	65.2	171.7	0	27	37.6	0.972336	5.92194	229	1.15158	102.03	5.82855	104.914	5.5	2	1	110.5	73.5	85.8333	171.7	0	126
2539	1	43	0	20.8696	74.5	3808	0	13	13	62.1	172.5	0	9	43.7	1.13008	4.49964	174	0.76772	68.02	5.05141	90.9254	4.7	1	2	101.5	54	69.8333	172.5	0	0
2540	0	49	0	24.7734	72	4459	0	18	14	58.6	153.8	0	9	76.6	1.98088	5.79264	224	0.48547	43.0126	5.05141	90.9254	5	1	1	100.5	59	72.8333	153.8	0	9.33333
2541	1	46	0	21.1098	77.3	4375	0	16	14	68.7	180.4	0	19	88.6	2.2912	5.06856	196	1.0161	90.0265	5.38447	96.9205	4.9	2	2	122	78	92.6667	180.4	0	126
2542	1	52	0	23.5266	83.1	4179	0	17	15	63.2	163.9	1	12	51.4	1.3292	5.99952	232	0.89191	79.0232	5.32896	95.9213	5	1	3	115	71.5	86	163.9	0	2.8
2543	1	65	0	21.1783	74.2	3787	0	15	16	62	171.1	0	9	42.1	1.08871	5.06856	196	0.73385	65.0191	4.9959	89.9262	4.9	1	2	103.5	67.5	79.5	171.1	0	0
2545	0	56	0	18.3984	70	2338	0	13	14	47.1	160	1	16	68.1	1.76107	7.70628	298	1.30964	116.034	5.66202	101.916	6.2	1	1	132.5	80.5	97.8333	160	0	1
2547	0	37	0	18.152	57.9	4534	0	8	12	44.8	157.1	0	11	60.4	1.56194	3.67212	142	0.30483	27.0079	4.55182	81.9328	5.2	1	1	84.5	53	63.5	157.1	0	0
2548	0	58	1	26.9024	82	552	0	32	23	64.8	155.2	1	61	69.3	1.7921	6.2064	240	0.83546	74.0218	5.82855	104.914	5.4	1	1	128.5	82	97.5	155.2	1	22
2549	0	46	0	19.819	70.8	706	1	21	26	50.8	160.1	0	9	70.3	1.81796	5.48232	212	0.75643	67.0197	4.82937	86.9287	5.9	1	1	96	59	71.3333	160.1	0	0
2553	1	62	0	21.7623	78	3175	0	23	18	56.2	160.7	0	17	44.4	1.14818	4.31862	167	0.50805	45.0132	5.05141	90.9254	5.5	1	3	129	82	97.6667	160.7	0	22
2554	0	54	0	18.8068	64.3	2975	0	16	15	45.3	155.2	0	9	74.2	1.91881	5.63748	218	0.69998	62.0182	4.94039	88.927	5.5	1	3	94	60.5	71.6667	155.2	0	0
2555	1	55	0	19.6091	76.8	2975	0	20	15	54.1	166.1	0	32	47.7	1.23352	4.60308	178	1.37738	122.036	5.49549	98.9188	5.8	2	3	110	67.5	81.6667	166.1	0	110
2557	1	44	1	28.8617	94	4377	0	47	23	84	170.6	0	25	27.7	0.716322	7.55112	292	1.79511	159.047	5.10692	91.9246	4.9	1	3	105	68.5	80.6667	170.6	1	12
2558	0	43	0	17.7559	62	3288	0	13	18	40.7	151.4	0	18	57.2	1.47919	4.06002	157	0.20322	18.0053	5.16243	92.9237	5.5	1	3	95	65.5	75.3333	151.4	0	2.8
2559	0	44	0	18.8805	63.7	4383	0	17	19	41.3	147.9	0	9	53.5	1.38351	4.6548	180	0.7903	70.0206	4.21876	75.9377	5	1	3	74.5	45.5	55.1667	147.9	0	1
2560	0	60	0	22.9854	80	458	0	15	19	54.3	153.7	0	10	52.2	1.34989	6.05124	234	1.36609	121.036	4.94039	88.927	5.5	1	1	104.5	71	82.1667	153.7	1	1
2562	1	45	0	25.3225	88.5	365	0	24	21	75.7	172.9	1	19	32.9	0.850794	4.49964	174	1.20803	107.031	5.32896	95.9213	4.8	1	2	127	80.5	96	172.9	0	1
2563	1	60	0	25.0552	87.3	365	0	12	17	67.8	164.5	1	11	24.7	0.638742	3.51696	136	0.94836	84.0247	5.32896	95.9213	4.7	1	2	119.5	80.5	93.5	164.5	0	5.13333
2564	0	57	0	16.5856	64	365	0	12	14	42.3	159.7	0	11	41.1	1.06285	3.41352	132	1.03868	92.027	4.71835	84.9303	4.8	1	1	117	73	87.6667	159.7	0	1
2565	1	55	0	27.2663	87	357	0	25	21	72	162.5	0	22	45	1.1637	5.84436	226	1.0161	90.0265	5.66202	101.916	5.35	1	2	129	77	94.3333	162.5	0	60
2566	1	49	0	22.0821	84.8	4373	0	20	20	65.1	171.7	0	29	53	1.37058	5.40474	209	0.66611	59.0173	5.16243	92.9237	5	2	1	131.5	81	97.8333	171.7	0	84
2567	0	49	0	23.7635	71.5	1972	0	15	19	58.5	156.9	0	11	80.1	2.07139	5.14614	199	0.3387	30.0088	4.88488	87.9278	5.248	1	1	121	72	88.3333	156.9	0	1
2568	1	42	0	22.1731	77.5	4529	0	15	14	66.9	173.7	0	12	69.4	1.79468	4.93926	191	0.95965	85.025	5.43998	97.9196	5.2	2	3	109.5	66.5	80.8333	173.7	0	84
2569	1	44	1	27.7462	94.8	4454	0	29	20	73.9	163.2	0	20	37.8	0.977508	5.63748	218	2.21284	196.058	4.88488	87.9278	5.1	3	3	119	78.5	92	163.2	1	154
2570	1	47	0	21.6961	73	4051	1	22	16	61.6	168.5	0	10	45.3	1.17146	4.7841	185	0.93707	83.0244	5.88406	105.913	5.4	1	1	110.5	65	80.1667	168.5	0	0
2571	0	41	0	21.5087	75.2	4376	0	11	12	55.2	160.2	0	8	42.2	1.09129	4.70652	182	1.02739	91.0268	4.94039	88.927	4.9	1	1	88	55.5	66.3333	160.2	0	1
2572	1	36	0	22.2707	78.3	4370	0	18	18	66.5	172.8	0	18	46.4	1.1999	5.35302	207	1.19674	106.031	5.05141	90.9254	4.9	2	1	109	67	81	172.8	0	126
2574	0	47	0	16.8929	59	467	0	15	31	43.3	160.1	1	13	90.2	2.33257	4.99098	193	0.30483	27.0079	5.05141	90.9254	5.8	1	1	111.5	74	86.5	160.1	0	12
2575	0	45	0	20.5961	71	3329	0	13	16	52.2	159.2	1	9	77.7	2.00932	4.55136	176	0.39515	35.0103	5.10692	91.9246	4.4	1	1	103	68	79.6667	159.2	0	1
2576	0	42	0	20.9861	71	4364	0	11	9	49.9	154.2	0	7	50.2	1.29817	4.9134	190	1.11771	99.0291	5.43998	97.9196	5.5	1	1	88.5	58.5	68.5	154.2	0	0
2578	0	62	0	18.6687	69	1269	0	22	19	46.9	158.5	0	15	97	2.50842	8.9217	345	0.71127	63.0185	5.88406	105.913	5.9	1	1	138	91.5	107	158.5	0	0
2579	0	44	0	20.16	65	4157	0	13	15	50.2	157.8	0	12	68.2	1.76365	5.09442	197	0.32741	29.0085	4.82937	86.9287	4.7	1	1	102	56.5	71.6667	157.8	0	0
2580	0	43	0	18.4923	63.8	4387	0	15	15	42.5	151.6	0	13	74.3	1.9214	7.31838	283	0.85804	76.0223	4.82937	86.9287	5	1	1	130.5	83.5	99.1667	151.6	0	4.2
2581	0	48	0	19.4385	68	3939	0	53	28	50.7	161.5	1	43	82.9	2.14379	5.01684	194	0.75643	67.0197	5.77304	103.915	4.9	2	1	134.5	81	98.8333	161.5	0	84
2582	0	41	0	23.5514	74	4358	0	14	13	54.7	152.4	0	7	70.6	1.82572	5.66334	219	0.39515	35.0103	4.05223	72.9401	5.2	1	1	105.5	52.5	70.1667	152.4	0	0
2584	0	67	0	20.1958	61.3	723	0	14	16	47.4	153.2	0	10	70.5	1.82313	6.23226	241	1.02739	91.0268	5.43998	97.9196	5.4	1	1	116.5	73	87.5	153.2	0	0
2585	1	40	1	26.7292	93.7	3526	0	60	34	78.8	171.7	0	63	71.8	1.85675	6.02538	233	1.55802	138.041	5.43998	97.9196	5.248	1	1	116	75.5	89	171.7	1	1
2586	0	57	0	25.0084	80.3	858	0	19	17	57.4	151.5	0	10	52.1	1.34731	6.38742	247	1.16287	103.03	4.77386	85.9295	5.5	1	2	123	81	95	151.5	1	0
2588	1	38	1	27.3429	86	4494	0	45	30	79.3	170.3	0	46	48.2	1.24645	7.47354	289	4.24504	376.111	5.49549	98.9188	5.5	2	1	133.5	77	95.8333	170.3	0	90
2592	1	43	0	20.5606	73.4	2588	0	16	17	59.7	170.4	0	13	50	1.293	4.08588	158	0.41773	37.0109	5.32896	95.9213	5.1	2	1	114	63.5	80.3333	170.4	0	90
2594	1	35	0	19.8284	72.5	1361	0	13	18	61.7	176.4	0	12	48.5	1.25421	3.59454	139	0.28225	25.0073	4.88488	87.9278	4.8	1	3	126.5	80.5	95.8333	176.4	0	1
2596	1	50	0	25.8001	91.4	720	0	13	13	80.1	176.2	0	30	41.3	1.06802	5.22372	202	1.73866	154.045	5.77304	103.915	5	2	3	111	70	83.6667	176.2	1	124
2597	1	43	0	22.2318	77.6	4379	0	21	22	67	173.6	0	13	45.6	1.17922	5.74092	222	0.86933	77.0226	5.16243	92.9237	5.2	1	1	115.5	71.5	86.1667	173.6	0	12
2599	1	42	1	22.5795	76.4	1863	1	12	14	71.3	177.7	1	26	46.1	1.19215	4.73238	183	1.10642	98.0288	5.82855	104.914	5.5	1	3	101	63	75.6667	177.7	0	60
2600	1	45	1	21.146	79	4215	0	31	34	61.4	170.4	0	60	47.8	1.23611	5.172	200	0.95965	85.025	5.32896	95.9213	5.2	1	3	107	71	83	170.4	0	22
2604	0	58	0	21.271	77.5	1832	0	12	24	51.5	155.6	0	24	53	1.37058	6.64602	257	0.64353	57.0168	4.82937	86.9287	5.4	1	1	119	64.5	82.6667	155.6	0	0
2606	1	50	0	23.5432	84	4165	0	23	12	68.2	170.2	1	55	43.6	1.1275	4.73238	183	1.3548	120.035	5.551	99.918	4.9	2	3	116	75	88.6667	170.2	0	84
2607	0	49	0	21.7128	83.5	4029	0	11	13	59.4	165.4	0	11	94.2	2.43601	6.38742	247	0.57579	51.015	5.21794	93.9229	5.6	2	1	110	70	83.3333	165.4	1	84
2608	0	50	0	17.8783	60.5	4687	0	18	18	46.4	161.1	0	17	77.3	1.99898	5.32716	206	0.42902	38.0112	4.88488	87.9278	5.2	1	1	97.5	61.5	73.5	161.1	0	36
2609	1	45	0	19.1996	74.2	3654	0	35	32	56.8	172	0	72	41.9	1.08353	5.74092	222	3.81602	338.099	5.10692	91.9246	4.942	2	3	123.5	76.5	92.1667	172	0	132
2614	1	41	0	23.0439	82	2568	0	40	25	74	179.2	0	15	30.9	0.799074	3.90486	151	0.80159	71.0209	5.16243	92.9237	5	2	2	123	77	92.3333	179.2	0	126
2618	1	54	1	21.9774	85	1434	0	23	19	68	175.9	0	22	34.5	0.89217	5.45646	211	2.91282	258.076	5.71753	102.916	5.4	3	3	115	73.5	87.3333	175.9	0	154
2621	1	56	1	28.1347	94.2	471	0	24	18	73.2	161.3	1	16	33.8	0.874068	6.15468	238	1.61447	143.042	5.77304	103.915	5.4	1	1	112.5	71	84.8333	161.3	1	18
2624	0	38	0	19.6953	63.7	4385	0	14	10	48.3	156.6	0	25	53.8	1.39127	4.5255	175	1.23061	109.032	4.88488	87.9278	4.7	1	1	90.5	56.5	67.8333	156.6	0	54.6
2625	0	38	0	22.7883	82.5	4114	0	10	10	55.6	156.2	0	9	77.9	2.01449	5.4306	210	0.48547	43.0126	4.71835	84.9303	5.2	1	2	101.5	60.5	74.1667	156.2	1	0
2626	0	46	0	23.6626	82.8	3252	0	18	14	62.1	162	1	11	50.7	1.3111	6.3357	245	1.10642	98.0288	4.9959	89.9262	5.5	1	1	110	68	82	162	1	2.8
2627	0	43	0	19.4435	67.5	1317	0	15	13	49.9	160.2	0	12	62.7	1.62142	4.11174	159	0.41773	37.0109	4.71835	84.9303	5.2	1	1	108.5	64	78.8333	160.2	0	0
2629	0	42	0	27.3328	90	3131	0	12	17	75.5	166.2	0	12	48.9	1.26455	5.22372	202	0.44031	39.0115	5.38447	96.9205	5.2	1	1	123.5	69.5	87.5	166.2	1	4.2
2631	1	42	1	25.0878	82.7	4382	0	26	23	69.8	166.8	1	21	49.5	1.28007	6.10296	236	1.70479	151.044	5.16243	92.9237	4.9	1	3	100.5	66.5	77.8333	166.8	0	1
2632	1	47	0	23.4952	81.5	4357	0	8	14	70.4	173.1	0	10	49.8	1.28783	3.90486	151	0.76772	68.02	4.82937	86.9287	5.2	1	3	139	91	107	173.1	0	60
2634	1	46	1	29.442	92	4235	0	30	16	87	171.9	0	26	40.8	1.05509	7.44768	288	2.23542	198.058	5.551	99.918	5.4	1	1	115.5	74	87.8333	171.9	1	1
2635	0	42	0	20.5214	65.5	3950	0	11	12	51.1	157.8	0	11	64	1.65504	5.63748	218	0.74514	66.0194	5.10692	91.9246	4.9	1	1	113	69	83.6667	157.8	0	2.8
2636	0	51	0	17.6305	70	419	0	17	15	46.9	163.1	0	51	120	3.1032	6.5943	255	0.44031	39.0115	4.60733	82.9319	5.3	1	1	107.5	62	77.1667	163.1	0	0
2637	0	52	0	23.4548	84.6	2948	0	13	18	62.7	163.5	0	9	41.5	1.07319	4.08588	158	0.62095	55.0162	4.71835	84.9303	5.1	1	1	128	73	91.3333	163.5	1	0
2649	0	47	0	25.2682	89	3754	0	17	18	67.3	163.2	0	18	45.4	1.17404	4.57722	177	1.15158	102.03	5.21794	93.9229	4.7	1	3	106	74	84.6667	163.2	1	36
2650	1	45	1	23.3696	88	3013	0	65	32	76.9	181.4	0	37	35	0.9051	5.4306	210	2.33703	207.061	5.21794	93.9229	5.2	1	3	131	81	97.6667	181.4	0	1
2652	1	43	0	19.1138	67.7	4025	0	14	10	48.2	158.8	0	12	53.8	1.39127	3.879	150	0.66611	59.0173	5.27345	94.9221	4.8	1	2	117	75	89	158.8	0	66
2654	1	46	0	24.7598	81.5	2557	0	10	14	72.4	171	0	10	50.2	1.29817	3.93072	152	0.42902	38.0112	5.21794	93.9229	5.1	3	3	114.5	68	83.5	171	0	180
2655	1	49	0	21.4593	79.5	2401	0	22	21	61	168.6	0	16	27.8	0.718908	3.54282	137	1.29835	115.034	5.60651	100.917	5.1	2	1	122.5	78	92.8333	168.6	0	126
2657	1	53	1	22.9306	82.7	3080	0	23	19	61.9	164.3	0	18	47.1	1.21801	6.80118	263	1.09513	97.0285	5.71753	102.916	5.7	1	2	137	92	107	164.3	0	0
2659	0	42	1	31.0035	101	3972	0	21	20	89.6	170	0	28	50.1	1.29559	5.74092	222	1.4677	130.038	5.32896	95.9213	5.9	1	1	138.5	84	102.167	170	1	0
2662	1	45	0	16.2738	65.5	3031	0	16	25	46.7	169.4	0	12	71.6	1.85158	4.0083	155	0.77901	69.0203	5.49549	98.9188	5.146	2	3	113.5	70	84.5	169.4	0	126
2664	1	50	0	21.3616	77	2652	0	22	22	61.3	169.4	0	17	60.1	1.55419	4.5255	175	0.99352	88.0259	4.9959	89.9262	4.5	2	2	140	87.5	105	169.4	0	126
2665	1	51	0	21.4045	76.4	4383	0	18	15	60.7	168.4	0	16	52	1.34472	5.5599	215	0.73385	65.0191	5.60651	100.917	5.1	1	2	115	72.5	86.6667	168.4	0	60
2666	1	49	1	25.0435	82	2518	0	42	19	65.4	161.6	0	37	38.2	0.987852	4.88754	189	1.59189	141.041	5.43998	97.9196	5.1	1	1	100.5	67	78.1667	161.6	0	5.13333
2667	1	48	1	25.0531	89.8	3254	1	41	24	76.2	174.4	0	29	37	0.95682	5.6892	220	1.97575	175.051	5.43998	97.9196	5.2	1	2	137	94.5	108.667	174.4	0	4.2
2669	0	31	0	20.2747	71	1746	0	10	13	55.6	165.6	0	9	74	1.91364	5.19786	201	1.08384	96.0282	4.71835	84.9303	5.2	1	2	94	56	68.6667	165.6	0	1
2670	0	48	0	21.1002	75	1092	0	16	19	49.2	152.7	0	11	73	1.88778	6.7236	260	0.42902	38.0112	5.27345	94.9221	5.3	1	1	117	72.5	87.3333	152.7	0	0
2671	0	33	0	23.6444	68	3535	0	30	16	53.2	150	0	18	48.9	1.26455	6.80118	263	0.9032	80.0235	4.55182	81.9328	5	1	1	128.5	90.5	103.167	150	0	1
2672	1	35	0	21.4829	76	3199	0	14	15	67	176.6	0	11	48.5	1.25421	5.06856	196	1.0161	90.0265	4.94039	88.927	5	1	3	121	73	89	176.6	0	0
2674	1	59	0	24.1178	88.3	731	0	14	18	72.6	173.5	0	15	53.8	1.39127	5.61162	217	1.70479	151.044	4.16325	74.9385	5.2	3	2	118	78	91.3333	173.5	0	154
2676	0	56	0	21.0426	67.3	238	0	19	14	53.6	159.6	0	9	85.9	2.22137	6.02538	233	0.41773	37.0109	4.05223	72.9401	5.4	1	2	116.5	74	88.1667	159.6	0	36
2679	1	34	0	19.6688	71.5	2892	0	20	20	67.9	185.8	0	17	56.8	1.46885	4.0083	155	0.30483	27.0079	5.551	99.918	5.5	1	1	114.5	72	86.1667	185.8	0	10.2667
2681	1	56	1	26.5869	98.3	1422	0	53	25	83.2	176.9	0	42	39.8	1.02923	5.19786	201	0.83546	74.0218	5.27345	94.9221	4.9	1	3	121	78.5	92.6667	176.9	1	1
2682	0	35	1	31.596	97.5	725	0	17	15	81.9	161	0	19	45.7	1.1818	5.8185	225	1.56931	139.041	5.551	99.918	4.534	1	1	133.5	80.5	98.1667	161	1	1
2683	1	38	0	22.7579	80.4	2316	0	13	10	73	179.1	0	16	32.1	0.830106	4.88754	189	1.32093	117.034	4.49631	80.9336	4.7	1	3	109	68	81.6667	179.1	0	1
2684	1	34	1	23.641	84.5	3997	0	21	16	74.4	177.4	0	26	42.6	1.10164	6.02538	233	1.99833	177.052	5.27345	94.9221	5	2	2	125	79.5	94.6667	177.4	0	90
2685	0	56	0	17.6777	58	4169	0	19	15	42.8	155.6	0	7	63.6	1.6447	5.63748	218	1.09513	97.0285	5.27345	94.9221	5.4	1	1	109.5	64.5	79.5	155.6	0	0
2686	1	60	1	22.2881	82	640	1	29	21	59.8	163.8	0	10	38.1	0.985266	3.93072	152	0.46289	41.0121	5.82855	104.914	6.1	1	3	113.5	69.5	84.1667	163.8	0	1
2687	0	41	0	17.635	63.5	4458	0	8	14	49.3	167.2	0	8	55.9	1.44557	5.0427	195	0.59837	53.0156	4.49631	80.9336	4.6	1	1	94	58.5	70.3333	167.2	0	12
2688	1	56	0	18.7537	72	500	0	22	25	61.1	180.5	0	10	37.4	0.967164	4.99098	193	1.129	100.029	4.94039	88.927	4.9	1	1	123.5	79	93.8333	180.5	0	27.3
2690	1	60	0	25.8886	90.6	368	0	17	15	69.8	164.2	1	30	38.5	0.99561	6.5943	255	0.71127	63.0185	5.82855	104.914	4.9	1	2	112	77	88.6667	164.2	1	0
2691	1	54	0	21.6595	80	559	0	17	17	64.6	172.7	0	11	39.1	1.01113	3.85314	149	0.9032	80.0235	5.99508	107.911	5.1	1	3	89	60.5	70	172.7	0	12
2692	1	39	0	23.8364	81	4270	0	33	15	69.7	171	0	18	28.2	0.729252	5.61162	217	1.32093	117.034	4.94039	88.927	4.6	1	2	105.5	70	81.8333	171	0	1
2693	0	37	0	20.2626	74	1214	0	32	48	50.2	157.4	0	17	73.3	1.89554	5.76678	223	0.37257	33.0097	4.4408	79.9344	4.6	1	1	110.5	62	78.1667	157.4	0	0
2695	1	43	1	30.4358	99.6	715	0	27	15	96	177.6	1	85	42.7	1.10422	4.21518	163	2.08865	185.054	5.16243	92.9237	4.8	2	1	151.5	92.5	112.167	177.6	1	84
2696	1	49	1	21.0759	82	3539	0	21	11	61.7	171.1	1	17	42.5	1.09905	6.10296	236	0.68869	61.0179	5.32896	95.9213	5.6	1	1	107.5	69	81.8333	171.1	0	0
2698	1	41	1	24.9527	91.6	3807	0	28	19	75.2	173.6	0	20	38.4	0.993024	4.3962	170	0.97094	86.0253	5.05141	90.9254	5.146	1	3	127	83.5	98	173.6	1	1
2699	1	50	0	22.1197	79	4272	0	21	18	61.1	166.2	0	23	51.2	1.32403	5.9478	230	2.17897	193.057	5.16243	92.9237	5.2	1	3	116.5	77.5	90.5	166.2	0	36
2700	0	50	1	32.1274	96.5	3283	0	20	10	80	157.8	0	15	37	0.95682	5.84436	226	1.67092	148.044	5.66202	101.916	5.7	1	1	158	94	115.333	157.8	1	1
2701	0	47	0	26.1725	84.3	4365	0	11	20	66.5	159.4	0	9	51.5	1.33179	6.3357	245	0.75643	67.0197	4.71835	84.9303	5.6	1	1	102.5	64	76.8333	159.4	1	0
2702	0	41	0	21.2874	61.3	4654	0	7	10	46	147	0	11	68.2	1.76365	4.86168	188	0.60966	54.0159	4.88488	87.9278	4.6	1	1	99.5	61.5	74.1667	147	0	0
2703	1	43	0	20.7008	71.5	3297	0	21	21	56.7	165.5	0	13	63.4	1.63952	5.63748	218	0.97094	86.0253	5.16243	92.9237	4.7	2	2	106	64	78	165.5	0	84
2704	1	42	1	21.6999	76.2	3648	0	40	22	61.1	167.8	0	21	45.3	1.17146	6.05124	234	2.74347	243.071	5.05141	90.9254	5.86	1	3	107	67.5	80.6667	167.8	0	12
2705	0	47	0	23.2534	74.5	4120	1	14	11	60.5	161.3	0	10	25.9	0.669774	5.172	200	1.44512	128.038	4.82937	86.9287	5.4	1	1	95.5	58.5	70.8333	161.3	0	1
2706	1	54	0	22.2676	80	938	0	31	23	63.9	169.4	0	60	62	1.60332	5.6892	220	1.15158	102.03	5.82855	104.914	5.2	1	1	115	79	91	169.4	0	12
2707	1	38	0	22.0599	76.4	704	0	22	17	68.1	175.7	0	13	48.4	1.25162	5.09442	197	0.37257	33.0097	5.32896	95.9213	4.8	1	1	97	60.5	72.6667	175.7	0	54
2709	1	37	1	26.5894	89	4318	0	35	23	74.6	167.5	0	19	42.2	1.09129	5.97366	231	1.38867	123.036	5.49549	98.9188	5	1	3	110	65	80	167.5	0	36
2710	1	34	1	22.6564	81	3219	0	7	8	70.9	176.9	0	11	25.9	0.669774	3.90486	151	0.65482	58.0171	5.21794	93.9229	4.8	1	3	110.5	67	81.5	176.9	0	1
2711	1	37	1	26.8569	93	3960	1	75	30	78.9	171.4	0	37	35.3	0.912858	6.12882	237	2.21284	196.058	6.05059	108.911	5.6	1	2	133.5	86	101.833	171.4	1	0
2714	0	41	0	24.5155	73.2	911	0	7	14	54.5	149.1	0	12	46.4	1.1999	4.68066	181	0.97094	86.0253	5.16243	92.9237	5	1	1	120	76	90.6667	149.1	0	1
2716	0	50	0	20.3405	78.5	2352	0	14	21	51.1	158.5	0	13	42.3	1.09388	5.66334	219	2.30316	204.06	5.32896	95.9213	5.146	1	1	109	65.5	80	158.5	0	0
2717	1	46	0	26.0414	88.7	4094	1	35	19	78.3	173.4	0	43	41.9	1.08353	5.97366	231	2.63057	233.069	5.77304	103.915	5.4	1	2	136	84	101.333	173.4	0	1
2718	0	40	0	20.7806	69	4333	0	15	16	52.8	159.4	0	9	60.2	1.55677	5.01684	194	0.71127	63.0185	4.55182	81.9328	5	1	1	106.5	73.5	84.5	159.4	0	1
2719	1	51	0	25.6271	89.8	2952	0	38	21	71.9	167.5	1	21	56.8	1.46885	7.1115	275	0.85804	76.0223	5.77304	103.915	5.2	1	3	105.5	64	77.8333	167.5	0	1
2721	1	60	0	21.9503	74.5	1117	1	17	12	62.1	168.2	1	12	48.3	1.24904	4.08588	158	0.55321	49.0144	6.05059	108.911	6	1	2	117	76	89.6667	168.2	0	17.5
2722	0	29	0	16.5343	55.5	4074	0	11	16	37.6	150.8	1	8	64.4	1.66538	4.75824	184	0.64353	57.0168	5.21794	93.9229	5	1	1	99	60	73	150.8	0	1
2724	1	46	1	24.061	85	4389	0	21	21	69.7	170.2	0	17	39.7	1.02664	4.47378	173	1.39996	124.036	5.77304	103.915	5.5	3	2	133.5	90.5	104.833	170.2	0	154
2725	1	37	1	25.0026	87.8	4389	0	24	16	68.4	165.4	1	20	47.9	1.23869	5.8185	225	1.08384	96.0282	5.05141	90.9254	5.1	1	3	112.5	67.5	82.5	165.4	0	1
2726	0	54	1	23.6295	76.6	1620	0	11	19	64.8	165.6	1	13	44.2	1.14301	4.93926	191	2.17897	193.057	4.82937	86.9287	5.2	1	1	115.5	69.5	84.8333	165.6	0	0
2728	1	54	1	26.4056	91.2	2145	0	26	26	78.3	172.2	0	37	49.1	1.26973	6.7236	260	1.84027	163.048	4.66284	83.9311	4.7	1	3	122.5	76.5	91.8333	172.2	1	1
2729	0	44	0	24.1313	75.6	1987	0	18	14	65.3	164.5	0	15	43	1.11198	4.80996	186	0.9032	80.0235	5.10692	91.9246	5.5	2	1	106	64	78	164.5	0	90.6
2732	1	56	1	26.6763	95	4344	0	19	19	76.1	168.9	0	14	46.1	1.19215	7.03392	272	2.9354	260.076	5.60651	100.917	5.9	1	3	94.5	61.5	72.5	168.9	1	0
2736	0	43	0	22.2589	73	4355	0	9	9	58.2	161.7	0	11	62.2	1.60849	4.55136	176	0.42902	38.0112	5.16243	92.9237	5.2	1	1	103	62	75.6667	161.7	0	1
2737	0	53	0	20.3886	68.2	1654	0	6	10	50	156.6	0	9	40	1.0344	4.6548	180	0.63224	56.0165	4.38529	78.9352	5.1	1	2	90	58.5	69	156.6	0	0
2738	1	55	0	24.6426	77.6	4368	0	31	23	69.8	168.3	1	30	46.6	1.20508	4.88754	189	0.80159	71.0209	6.05059	108.911	5.7	2	2	113.5	77	89.1667	168.3	0	110
2739	0	41	0	20.2377	72	2893	0	17	15	54.1	163.5	0	11	52	1.34472	3.98244	154	0.25967	23.0068	4.55182	81.9328	5.2	1	1	103	65	77.6667	163.5	0	1
2740	0	52	0	22.3615	81.5	1795	0	14	24	55.4	157.4	0	13	50	1.293	6.30984	244	0.62095	55.0162	4.60733	82.9319	5.5	1	1	135	84.5	101.333	157.4	1	0
2742	0	58	0	21.8522	82	1643	0	15	16	52.5	155	1	13	72.9	1.88519	5.74092	222	0.25967	23.0068	5.05141	90.9254	5.5	1	2	94.5	65.5	75.1667	155	1	60
2744	1	45	0	24.2978	85	4010	0	16	19	78.9	180.2	0	16	49.5	1.28007	4.73238	183	1.00481	89.0262	5.551	99.918	4.7	2	2	120	81.5	94.3333	180.2	0	126
2745	1	38	0	21.4204	73	2631	0	25	20	58.6	165.4	1	23	58.4	1.51022	4.57722	177	0.53063	47.0138	4.71835	84.9303	4.9	2	1	96.5	60	72.1667	165.4	0	132
2746	0	50	0	20.3468	68.5	2764	0	17	17	56	165.9	0	13	73.7	1.90588	5.63748	218	0.2258	20.0059	4.60733	82.9319	5	1	1	102	70	80.6667	165.9	0	0
2747	1	51	0	22.8009	77.7	4121	0	19	13	61.4	164.1	0	16	39.5	1.02147	5.0427	195	1.02739	91.0268	4.94039	88.927	4.7	1	3	137	94	108.333	164.1	0	0
2748	1	49	0	20.2608	76	4461	0	23	16	56.1	166.4	0	20	63.8	1.64987	5.5599	215	1.28706	114.034	5.49549	98.9188	5.4	1	3	115	65	81.6667	166.4	0	60
2751	1	64	0	20.9203	74	2630	0	19	18	54.7	161.7	1	35	70.6	1.82572	5.9478	230	2.19026	194.057	4.66284	83.9311	4.8	3	2	116.5	74	88.1667	161.7	0	154
2754	0	40	0	20.6509	64.3	4387	0	14	8	54.8	162.9	1	9	72.4	1.87226	5.87022	227	0.66611	59.0173	4.60733	82.9319	5.5	1	2	96.5	56	69.5	162.9	0	45.5
2756	0	59	0	23.0469	85.5	364	0	15	17	54.8	154.2	0	8	53.5	1.38351	4.73238	183	1.10642	98.0288	5.21794	93.9229	5.5	1	1	114	71.5	85.6667	154.2	1	1
2758	0	57	0	18.9075	67	679	0	13	11	47.8	159	0	16	46.3	1.19732	4.75824	184	0.36128	32.0094	4.77386	85.9295	5	1	1	90.5	56.5	67.8333	159	0	1
2759	1	57	0	22.3567	84	3240	0	14	16	62.5	167.2	1	22	30.6	0.791316	4.21518	163	2.94669	261.077	4.94039	88.927	5.1	1	3	126.5	78.5	94.5	167.2	0	35
2760	1	57	0	20.5035	70.2	686	0	27	24	51.9	159.1	1	28	77.5	2.00415	4.24104	164	0.57579	51.015	4.82937	86.9287	5.1	1	1	128	83.5	98.3333	159.1	0	0
2762	1	42	0	20.9755	79.5	4043	0	16	18	57.8	166	0	13	25.3	0.654258	4.06002	157	0.41773	37.0109	5.43998	97.9196	4.7	1	3	105	66	79	166	0	0
2763	1	40	0	19.8049	75.5	4276	0	14	14	56.9	169.5	0	9	69.3	1.7921	4.2669	165	0.60966	54.0159	4.88488	87.9278	4.8	1	1	121.5	78	92.5	169.5	0	0
2764	0	39	0	22.6956	67.2	4338	0	27	17	55.8	156.8	1	11	58	1.49988	3.67212	142	0.13548	12.0035	4.88488	87.9278	4.8	1	1	102	59.5	73.6667	156.8	0	0
2765	1	40	0	20.7416	73	4239	0	14	13	59.1	168.8	1	9	32.7	0.845622	4.47378	173	0.66611	59.0173	4.55182	81.9328	4.9	1	2	96	64.5	75	168.8	0	0
2766	1	53	0	23.9867	90.3	1761	0	26	22	67.7	168	0	50	36.6	0.946476	4.47378	173	0.6774	60.0176	5.05141	90.9254	4.6	2	2	116	74.5	88.3333	168	1	84
2767	0	56	0	23.2438	80.8	794	0	13	11	60.4	161.2	0	13	30.4	0.786144	4.7841	185	1.90801	169.05	5.16243	92.9237	5.5	1	1	135.5	77.5	96.8333	161.2	1	0
2768	1	54	0	25.9515	87	1099	0	21	16	78.3	173.7	0	15	48.3	1.24904	5.53404	214	1.26448	112.033	5.66202	101.916	4.9	2	3	113.5	75.5	88.1667	173.7	0	114.66
2769	1	37	0	22.8466	75.5	2912	0	16	22	71.9	177.4	0	24	32.9	0.850794	3.7497	145	2.4838	220.065	5.60651	100.917	5.2	1	2	121.5	73	89.1667	177.4	0	18
2770	1	47	1	22.9056	80	726	0	68	31	59.3	160.9	0	31	42.3	1.09388	6.15468	238	0.85804	76.0223	4.9959	89.9262	5.4	1	1	117	71	86.3333	160.9	0	0
2772	0	36	0	17.3551	64	3689	0	11	18	43.6	158.5	0	7	54.5	1.40937	4.99098	193	0.72256	64.0188	4.94039	88.927	4.84	1	1	105.5	60	75.1667	158.5	0	0
2773	0	44	0	16.6173	63.8	373	0	13	20	42.7	160.3	1	8	65.9	1.70417	5.09442	197	0.36128	32.0094	4.49631	80.9336	5.4	1	1	105	63	77	160.3	0	0
2774	1	38	0	25.3537	87.7	4396	0	30	17	79.7	177.3	0	77	51.7	1.33696	5.40474	209	1.52415	135.04	5.551	99.918	5.4	1	1	124	83	96.6667	177.3	0	22
2775	0	35	0	20.2629	66.7	2970	0	11	12	54.3	163.7	0	7	70.7	1.8283	4.70652	182	0.36128	32.0094	4.66284	83.9311	4.9	1	1	101	62	75	163.7	0	12
2776	1	46	0	25.0519	87.5	3988	0	17	9	80	178.7	1	9	60.4	1.56194	4.2669	165	0.63224	56.0165	4.9959	89.9262	5	1	1	102.5	66.5	78.5	178.7	0	36
2777	1	42	0	24.2543	80	1565	0	24	20	68.7	168.3	0	12	43	1.11198	5.89608	228	0.9032	80.0235	4.9959	89.9262	5.2	1	3	105.5	67	79.8333	168.3	0	8.4
2778	1	40	0	18.29	69	3654	0	18	25	50.4	166	0	26	66.2	1.71193	5.14614	199	1.45641	129.038	5.05141	90.9254	5.146	3	3	116	78.5	91	166	0	154
2779	0	59	0	22.2526	76.5	364	0	22	28	53.6	155.2	0	12	58.4	1.51022	5.6892	220	0.72256	64.0188	5.05141	90.9254	5.2	1	1	104	64.5	77.6667	155.2	0	36
2781	0	56	0	24.0613	79.9	2921	0	18	13	60.6	158.7	1	10	45.6	1.17922	5.58576	216	1.0161	90.0265	5.27345	94.9221	5.6	1	1	89	58	68.3333	158.7	0	0
2782	1	36	0	23.8095	73.7	1796	0	17	22	67.2	168	0	18	60.1	1.55419	4.16346	161	0.51934	46.0135	5.82855	104.914	5.146	1	1	120	72.5	88.3333	168	0	8.4
2783	1	39	1	24.7851	84.6	4083	0	26	18	76.6	175.8	0	28	28.5	0.73701	4.99098	193	3.26281	289.085	4.9959	89.9262	5.1	3	1	127.5	82	97.1667	175.8	0	170
2784	0	40	0	22.1596	80.4	4083	0	9	15	54.9	157.4	0	8	55.7	1.4404	6.465	250	1.76124	156.046	5.27345	94.9221	5.2	1	1	143.5	93	109.833	157.4	1	0
2785	1	40	1	22.4284	82	1822	0	34	30	65.2	170.5	0	21	46	1.18956	6.54258	253	0.86933	77.0226	5.10692	91.9246	5.5	2	1	107.5	71.5	83.5	170.5	0	90
2786	1	40	0	22.0997	79	1833	0	16	16	62.3	167.9	0	16	46	1.18956	5.32716	206	1.02739	91.0268	5.10692	91.9246	5.2	1	1	93.5	62	72.5	167.9	0	0
2787	1	33	0	25.6482	85.3	3609	1	14	10	79.9	176.5	0	14	39.8	1.02923	4.5255	175	1.00481	89.0262	4.82937	86.9287	4.6	1	3	98	65.5	76.3333	176.5	0	1
2792	1	44	0	22.057	78.4	4374	0	12	12	70.2	178.4	1	12	40.3	1.04216	5.24958	203	1.85156	164.048	5.49549	98.9188	4.5	2	3	106	63.5	77.6667	178.4	0	126
2793	1	37	0	22.9095	79	2897	0	20	31	70	174.8	0	21	52.4	1.35506	5.74092	222	0.93707	83.0244	4.88488	87.9278	5.2	2	1	131.5	83	99.1667	174.8	0	84
2794	0	39	0	24.3532	81.5	2973	0	15	13	61.8	159.3	0	11	50.7	1.3111	5.0427	195	1.11771	99.0291	5.88406	105.913	5.2	1	1	108.5	63	78.1667	159.3	1	1
2797	1	40	0	18.6545	67.5	4403	0	22	17	52.4	167.6	0	14	69	1.78434	5.172	200	0.95965	85.025	5.32896	95.9213	5.1	1	3	128.5	78.5	95.1667	167.6	0	0
2799	0	57	0	23.3091	67.8	4353	0	17	14	56	155	1	13	68.8	1.77917	5.79264	224	1.20803	107.031	4.94039	88.927	5.4	1	1	109	68.5	82	155	0	0
2801	1	40	0	20.1755	77.8	4361	0	20	15	56.2	166.9	0	29	54.2	1.40161	4.73238	183	0.9032	80.0235	5.27345	94.9221	4.7	1	2	118	73	88	166.9	0	1
2802	0	52	0	19.6878	70	2520	0	23	20	47.3	155	1	34	50.6	1.30852	5.40474	209	1.0161	90.0265	4.71835	84.9303	5.5	1	2	101.5	58	72.5	155	0	0
2803	0	52	0	17.7055	61	1099	0	31	29	44.2	158	1	14	97.5	2.52135	6.10296	236	0.40644	36.0106	4.49631	80.9336	5.2	1	1	110.5	72.5	85.1667	158	0	0
2804	1	43	0	22.6076	91.8	356	0	35	26	61.4	164.8	0	74	55.8	1.44299	5.22372	202	1.9193	170.05	4.49631	80.9336	4.4	2	1	102	66	78	164.8	1	126
2805	0	39	0	21.8867	69.3	356	0	6	11	56.1	160.1	0	7	59.9	1.54901	3.4911	135	0.95965	85.025	4.82937	86.9287	5.4	1	1	140.5	91	107.5	160.1	0	0
2807	1	39	0	22.1493	78	4007	0	14	11	67.6	174.7	0	19	40.1	1.03699	3.64626	141	0.75643	67.0197	4.94039	88.927	4.7	2	3	104	71	82	174.7	0	126
2808	0	35	0	20.9081	69.5	3990	0	14	19	49.2	153.4	0	10	86.7	2.24206	6.28398	243	0.59837	53.0156	4.77386	85.9295	4.6	1	1	104	71	82	153.4	0	1
2809	0	38	0	17.9186	58	4391	0	11	10	45.3	159	0	7	64.9	1.67831	5.5599	215	0.54192	48.0141	4.9959	89.9262	5.1	1	1	105	68.5	80.6667	159	0	12
2810	0	35	0	20.5337	80.5	3625	0	14	18	55.7	164.7	0	10	49.1	1.26973	5.09442	197	0.60966	54.0159	5.21794	93.9229	4.942	1	2	108.5	69	82.1667	164.7	1	54
2811	0	37	0	26.6114	88	1119	0	9	10	67.7	159.5	0	10	47.2	1.22059	4.16346	161	0.32741	29.0085	5.10692	91.9246	5.5	1	1	123.5	79	93.8333	159.5	1	0
2812	1	55	0	21.6473	70	4400	0	19	15	61.9	169.1	1	17	69.1	1.78693	4.96512	192	1.16287	103.03	4.77386	85.9295	4.9	2	2	108	73	84.6667	169.1	0	132
2814	1	40	0	18.257	66.6	4360	0	29	22	54.2	172.3	0	12	54.8	1.41713	4.96512	192	0.89191	79.0232	4.82937	86.9287	4.8	1	2	109.5	65	79.8333	172.3	0	1
2815	1	60	0	22.038	78.9	2674	0	17	19	62.2	168	1	22	53.3	1.37834	5.5599	215	1.20803	107.031	4.66284	83.9311	5.2	2	3	133.5	70	91.1667	168	0	105
2816	1	40	0	24.5602	80.5	1808	0	37	22	63.9	161.3	0	22	29	0.74994	6.51672	252	1.55802	138.041	5.05141	90.9254	5.1	1	3	118.5	76.5	90.5	161.3	0	0
2817	1	45	0	20.9223	75	4362	0	16	14	58.7	167.5	1	18	48.2	1.24645	4.03416	156	0.5645	50.0147	4.88488	87.9278	4.9	1	1	113	71	85	167.5	0	12
2818	1	37	0	23.0375	77.5	2099	0	24	9	66.5	169.9	0	17	30.1	0.778386	6.43914	249	2.58541	229.067	5.60651	100.917	5.4	1	3	118	77.5	91	169.9	0	5.13333
2820	1	41	0	18.433	69.3	4382	0	12	9	58.6	178.3	1	13	31	0.80166	4.11174	159	0.99352	88.0259	5.10692	91.9246	5	1	3	114.5	61	78.8333	178.3	0	0
2821	0	37	0	19.0836	71	1182	0	35	27	45.2	153.9	0	34	67	1.73262	4.80996	186	0.80159	71.0209	5.10692	91.9246	5.3	1	1	99.5	52.5	68.1667	153.9	0	1
2822	0	34	0	17.5406	59.4	3387	0	10	15	40.9	152.7	0	9	56.3	1.45592	4.3962	170	0.23709	21.0062	4.21876	75.9377	5.4	1	1	102	65	77.3333	152.7	0	1
2823	0	33	0	20.8836	67	2289	0	11	14	56.1	163.9	0	14	63.9	1.65245	3.69798	143	0.37257	33.0097	4.82937	86.9287	4.636	1	1	100	64	76	163.9	0	1
2824	0	37	0	20.8173	64	1361	0	10	11	52.1	158.2	0	6	50.3	1.30076	4.3962	170	0.84675	75.022	5.10692	91.9246	4.8	1	1	107.5	64.5	78.8333	158.2	0	36
2825	1	52	0	24.4768	80	580	0	12	20	68.1	166.8	0	13	40.6	1.04992	4.68066	181	0.73385	65.0191	5.10692	91.9246	5.4	3	1	126.5	82.5	97.1667	166.8	0	154
2826	0	47	0	29.6127	91	1088	0	9	8	74.3	158.4	0	20	51.9	1.34213	4.83582	187	0.48547	43.0126	5.38447	96.9205	5	1	1	118	55	76	158.4	1	1
2829	1	36	0	20.9573	74.5	2189	0	21	24	66.7	178.4	0	20	42	1.08612	4.49964	174	0.80159	71.0209	5.60651	100.917	5	1	1	116	74	88	178.4	0	18
2830	0	48	0	17.4458	66.2	4365	0	9	16	47.9	165.7	1	7	87.6	2.26534	5.37888	208	0.65482	58.0171	4.82937	86.9287	5.1	1	2	105.5	71	82.5	165.7	0	1
2833	1	60	0	20.8809	73.5	399	0	12	14	49.2	153.5	0	10	37.2	0.961992	5.19786	201	0.97094	86.0253	4.9959	89.9262	5.2	1	1	114.5	66	82.1667	153.5	0	0
2834	1	42	0	24.807	88	1782	0	27	18	70.6	168.7	0	18	41.1	1.06285	6.82704	264	1.6935	150.044	4.88488	87.9278	5.4	1	3	109	74	85.6667	168.7	0	0
2836	1	41	1	22.7789	78	4322	0	53	23	63.3	166.7	0	25	38.1	0.985266	6.28398	243	1.82898	162.048	5.66202	101.916	5.6	1	3	108	70	82.6667	166.7	0	60
2838	1	40	0	25.7214	88	4402	0	30	20	75.3	171.1	0	64	60.7	1.5697	5.8185	225	1.21932	108.032	5.16243	92.9237	5.1	2	3	111.5	72.5	85.5	171.1	0	110
2840	1	41	0	21.0468	69.5	4395	0	18	13	57.3	165	0	35	39.4	1.01888	6.49086	251	2.77734	246.072	5.38447	96.9205	5.1	1	3	125	77.5	93.3333	165	0	0
2841	1	40	0	19.7051	72.3	4008	0	20	14	60.9	175.8	0	25	42.2	1.09129	4.08588	158	0.75643	67.0197	5.93957	106.912	5.4	1	3	105.5	62	76.5	175.8	0	66
2842	0	41	0	22.2767	75	3339	0	9	10	57.6	160.8	0	8	70.4	1.82054	5.71506	221	0.24838	22.0065	4.60733	82.9319	5	1	1	103.5	62.5	76.1667	160.8	0	0
2844	1	40	1	28.4817	101.8	1085	0	47	27	82.7	170.4	0	17	49	1.26714	5.50818	213	1.23061	109.032	4.94039	88.927	5	1	2	116.5	70	85.5	170.4	1	0
2845	0	55	0	20.9799	72.5	2569	0	17	19	55.4	162.5	0	17	88.5	2.28861	6.465	250	0.81288	72.0212	5.49549	98.9188	5.6	1	1	147.5	86	106.5	162.5	0	54
2846	0	50	0	24.7925	84	2520	0	16	17	60.8	156.6	0	26	52.5	1.35765	4.31862	167	0.40644	36.0106	4.94039	88.927	5.4	1	1	110	74.5	86.3333	156.6	1	0
2847	0	56	0	25.0568	79	4012	0	7	14	60.9	155.9	0	19	62.8	1.62401	7.03392	272	1.82898	162.048	5.551	99.918	5.4	1	1	149	90.5	110	155.9	0	0
2848	0	51	1	23.6383	71.5	741	0	18	13	57.6	156.1	0	10	51.8	1.33955	5.14614	199	0.6774	60.0176	5.16243	92.9237	5.5	1	2	106.5	68.5	81.1667	156.1	0	0
2849	1	47	0	26.7277	92.7	3644	0	23	13	71.1	163.1	0	18	31.1	0.804246	4.93926	191	1.28706	114.034	5.32896	95.9213	5.248	1	3	115.5	80.5	92.1667	163.1	1	0
2850	1	41	0	18.0982	66	4408	0	17	15	46.1	159.6	0	20	56.2	1.45333	4.7841	185	0.2258	20.0059	4.88488	87.9278	4.9	2	3	91	55.5	67.3333	159.6	0	84
2851	0	50	0	19.6028	71	763	0	22	22	47.4	155.5	0	24	74.8	1.93433	5.76678	223	0.86933	77.0226	4.88488	87.9278	5.1	1	1	105.5	66.5	79.5	155.5	0	12
2852	0	52	0	17.5048	68.6	4529	0	13	14	45.6	161.4	1	12	63.8	1.64987	4.9134	190	0.32741	29.0085	4.32978	77.936	4.8	1	1	101.5	68.5	79.5	161.4	0	60
2853	1	41	0	22.9883	79	4401	0	20	16	70	174.5	0	34	55.9	1.44557	5.76678	223	1.02739	91.0268	5.49549	98.9188	5	1	1	123.5	75.5	91.5	174.5	0	0
2854	1	40	0	22.3739	81	2247	0	19	14	63.6	168.6	0	41	56.2	1.45333	5.4306	210	1.51286	134.039	5.60651	100.917	4.9	2	3	114	71	85.3333	168.6	0	90
2855	1	41	0	19.8485	76	3998	0	19	15	63.1	178.3	0	23	42.7	1.10422	6.05124	234	0.83546	74.0218	5.05141	90.9254	4.5	1	1	110	70	83.3333	178.3	0	0
2857	1	46	0	23.6246	80	4349	0	18	11	69	170.9	0	23	44.6	1.15336	7.18908	278	1.38867	123.036	5.88406	105.913	4.8	1	3	94.5	55	68.1667	170.9	0	22
2858	1	40	0	23.4466	78.5	4430	0	20	9	68	170.3	0	19	55.5	1.43523	5.09442	197	0.60966	54.0159	5.551	99.918	4.9	1	3	105.5	61	75.8333	170.3	0	60
2861	1	56	0	21.1745	75.5	350	0	13	15	63.3	172.9	0	26	64	1.65504	5.22372	202	0.48547	43.0126	5.60651	100.917	5.4	1	3	128	83	98	172.9	0	60
2867	1	55	0	26.2037	87.2	2924	0	18	17	84.9	180	1	17	37.8	0.977508	4.21518	163	0.77901	69.0203	5.49549	98.9188	5.248	3	3	109.5	76	87.1667	180	0	175
2872	1	45	0	24.3323	81	4000	0	17	11	71.4	171.3	0	15	53.4	1.38092	7.2408	280	1.63705	145.043	5.551	99.918	5.1	1	3	135	84.5	101.333	171.3	0	0
2873	0	49	0	20.0545	64.2	2562	0	10	13	54.4	164.7	1	8	57.5	1.48695	4.6548	180	0.62095	55.0162	5.38447	96.9205	5.5	1	1	119.5	74	89.1667	164.7	0	0
2874	0	45	0	24.249	73.8	2239	0	21	22	60	157.3	0	10	58.6	1.5154	5.06856	196	0.47418	42.0123	5.71753	102.916	5.5	1	1	108	65	79.3333	157.3	0	12
2875	0	45	0	29.704	88	2561	0	14	15	76.9	160.9	0	19	54.1	1.39903	4.9134	190	0.95965	85.025	5.10692	91.9246	4.7	1	1	125	82	96.3333	160.9	1	12
2876	1	46	0	26.343	90.5	2226	0	32	23	77.3	171.3	0	27	41.2	1.06543	6.2064	240	0.77901	69.0203	5.66202	101.916	5.8	2	2	128	82	97.3333	171.3	1	126
2880	0	55	0	24.0793	78	2569	0	17	21	58	155.2	0	16	44.5	1.15077	7.1115	275	0.92578	82.0241	5.38447	96.9205	5.8	1	1	108	68.5	81.6667	155.2	0	0
2881	1	43	1	27.1624	85.6	3345	0	19	23	72.7	163.6	0	13	48.7	1.25938	6.10296	236	1.42254	126.037	5.21794	93.9229	5.1	1	2	173.5	109	130.5	163.6	0	4.2
2883	1	44	0	23.6163	86.8	4037	0	39	20	75.5	178.8	0	46	36	0.93096	4.86168	188	1.47899	131.039	4.88488	87.9278	4.8	2	2	113.5	67.5	82.8333	178.8	0	120
2884	0	40	0	18.0343	56	1841	0	11	13	38.6	146.3	1	7	76.7	1.98346	4.21518	163	0.5645	50.0147	5.32896	95.9213	5.1	1	1	94.5	60	71.5	146.3	0	0
2885	1	49	0	25.6442	87	4409	0	32	20	67.8	162.6	0	25	44	1.13784	4.7841	185	1.30964	116.034	5.43998	97.9196	4.9	3	2	111.5	70.5	84.1667	162.6	0	154
2889	1	45	0	23.7778	83	4379	0	17	9	64.5	164.7	0	15	35.5	0.91803	4.57722	177	1.16287	103.03	5.71753	102.916	5.7	2	3	120.5	84	96.1667	164.7	0	90
2893	0	54	0	23.4172	76	2908	0	17	18	65.7	167.5	1	12	59.3	1.5335	4.9134	190	0.89191	79.0232	5.16243	92.9237	5.5	1	1	143	87	105.667	167.5	0	0
2894	0	56	0	15.2978	55.5	2089	0	14	24	37.9	157.4	0	10	71.1	1.83865	4.68066	181	0.30483	27.0079	4.94039	88.927	5.758	1	1	107.5	67	80.5	157.4	0	1
2899	0	44	0	19.0514	67.5	3977	0	15	19	46.9	156.9	0	12	56.7	1.46626	4.37034	169	0.68869	61.0179	5.43998	97.9196	4.5	1	1	121.5	63.5	82.8333	156.9	0	12
2900	1	46	0	21.2181	74.8	4382	0	34	30	65.8	176.1	0	15	68.3	1.76624	5.76678	223	0.88062	78.0229	5.66202	101.916	5.1	1	2	98.5	58.5	71.8333	176.1	0	66
2901	0	55	1	24.0047	80	1214	0	17	18	62.3	161.1	0	10	39.2	1.01371	5.87022	227	2.21284	196.058	4.77386	85.9295	5.4	1	1	124	81.5	95.6667	161.1	1	0
2903	1	52	0	19.132	72.5	3645	0	12	12	56.6	172	0	17	45	1.1637	4.57722	177	0.24838	22.0065	5.16243	92.9237	5	1	3	101	63	75.6667	172	0	36
2905	1	48	0	23.178	82	3508	0	33	24	67.3	170.4	0	14	52.3	1.35248	5.40474	209	0.77901	69.0203	5.66202	101.916	4.7	1	2	131.5	84.5	100.167	170.4	0	60
2908	1	46	0	23.0747	86.6	4027	0	13	13	69.3	173.3	0	23	41.2	1.06543	4.3962	170	1.04997	93.0273	5.10692	91.9246	4.9	2	2	126	87.5	100.333	173.3	0	126
2910	0	51	0	24.7022	73	4426	0	11	9	56.1	150.7	0	10	69.7	1.80244	7.2408	280	1.06126	94.0276	5.21794	93.9229	4.9	1	1	106.5	64.5	78.5	150.7	0	0
2911	1	53	0	17.3084	73.1	4016	0	21	18	45.2	161.6	0	11	40.5	1.04733	3.59454	139	0.49676	44.0129	5.66202	101.916	5.1	1	1	108	70	82.6667	161.6	0	2.8
2913	1	46	0	18.9102	67	4466	0	12	11	49.2	161.3	0	12	65.6	1.69642	4.47378	173	0.69998	62.0182	4.82937	86.9287	5.4	1	2	111.5	76.5	88.1667	161.3	0	36
2915	1	50	0	18.6515	74.5	1442	0	15	19	55.5	172.5	0	16	54.4	1.40678	4.06002	157	0.72256	64.0188	5.60651	100.917	4.9	2	2	142	92.5	109	172.5	0	126
2916	1	52	0	21.7009	83.5	4125	0	9	17	64.2	172	0	13	33.3	0.861138	4.55136	176	1.20803	107.031	4.77386	85.9295	4.4	1	1	138.5	91	106.833	172	0	1
2918	1	48	1	21.6478	75.8	4065	1	95	36	53.7	157.5	0	21	46.5	1.20249	2.586	100	0.25967	23.0068	5.43998	97.9196	5.1	1	3	104.5	71.5	82.5	157.5	0	1
2920	0	46	0	18.3091	65	4047	0	11	19	44.5	155.9	0	11	79.8	2.06363	5.87022	227	0.31612	28.0082	5.49549	98.9188	5.2	1	1	118.5	78	91.5	155.9	0	4.2
2923	1	51	0	21.6754	79.5	3990	0	24	18	65.7	174.1	0	30	37.2	0.961992	3.69798	143	0.34999	31.0091	4.82937	86.9287	4.8	2	1	104.5	65	78.1667	174.1	0	126
2924	1	47	1	28.08	85.2	4011	0	33	18	78.5	167.2	0	18	48.2	1.24645	5.37888	208	0.72256	64.0188	5.43998	97.9196	5	1	3	116.5	77	90.1667	167.2	0	0
2926	0	52	0	23.0437	79	1515	0	19	24	60.7	162.3	0	76	73	1.88778	5.35302	207	0.29354	26.0076	5.32896	95.9213	5.2	1	1	112.5	67.5	82.5	162.3	0	0
2928	0	50	0	19.2225	62.1	4429	0	19	23	46.9	156.2	0	10	67.2	1.73779	5.50818	213	0.46289	41.0121	4.27427	76.9369	5.2	1	1	88.5	56	66.8333	156.2	0	0
2929	1	48	0	21.8722	75.7	3577	0	15	11	62.1	168.5	0	12	25.7	0.664602	4.5255	175	2.81121	249.073	5.38447	96.9205	5.4	1	3	114.5	74	87.5	168.5	0	10.2667
2931	0	41	0	20.1613	67.2	3164	0	16	10	48.5	155.1	0	10	60	1.5516	5.01684	194	1.19674	106.031	5.16243	92.9237	5.6	1	1	102.5	60	74.1667	155.1	0	0
2932	0	55	0	23.0391	76	1379	0	11	17	56.5	156.6	1	11	55.9	1.44557	5.32716	206	0.98223	87.0256	5.49549	98.9188	5.2	1	1	114.5	68.5	83.8333	156.6	0	0
2933	1	42	0	22.7925	79	4397	0	29	18	64.1	167.7	0	76	44.4	1.14818	6.15468	238	1.71608	152.045	5.82855	104.914	5	1	1	123	88	99.6667	167.7	0	54
2934	1	49	0	25.1007	81.3	3659	0	31	24	72.2	169.6	0	27	50.9	1.31627	5.14614	199	1.23061	109.032	5.551	99.918	5.2	3	3	133.5	87	102.5	169.6	0	154
2936	0	48	0	20.1069	65	2881	0	9	18	44.4	148.6	0	12	53.6	1.3861	4.62894	179	0.66611	59.0173	5.551	99.918	4.9	1	2	125	69.5	88	148.6	0	1
2942	1	45	0	20.0949	69	4565	0	19	15	61.4	174.8	0	13	55.9	1.44557	5.01684	194	0.49676	44.0129	4.94039	88.927	4.9	2	3	101.5	64	76.5	174.8	0	84
2943	1	51	1	25.709	92.6	3289	0	33	28	75	170.8	0	19	38.9	1.00595	6.43914	249	1.97575	175.051	5.05141	90.9254	5.5	1	1	111.5	77.5	88.8333	170.8	1	1
2944	0	56	0	16.0167	53.5	309	0	17	17	37.2	152.4	0	25	89.1	2.30413	5.8185	225	0.50805	45.0132	4.94039	88.927	5.2	2	1	92.5	61	71.5	152.4	0	87.5
2945	0	44	1	23.4292	82.5	1402	0	26	25	63.4	164.5	1	22	61.1	1.58005	4.96512	192	1.00481	89.0262	5.43998	97.9196	5.7	1	1	114.5	73	86.8333	164.5	1	35
2946	0	55	0	20.7758	71	413	0	11	9	49.4	154.2	0	14	111.7	2.88856	7.3701	285	0.5645	50.0147	5.10692	91.9246	5.1	1	1	132	84	100	154.2	0	1
2947	0	48	0	30.1783	88.8	4389	0	17	17	79.2	162	0	40	57.7	1.49212	4.9134	190	0.65482	58.0171	5.05141	90.9254	5.1	1	1	131.5	82	98.5	162	1	1
2948	1	58	0	19.0144	70.5	3997	0	19	19	55.6	171	0	13	62	1.60332	5.74092	222	0.6774	60.0176	5.77304	103.915	5.2	3	3	125.5	79.5	94.8333	171	0	154
2949	0	54	0	20.2871	74.5	3997	0	16	19	52	160.1	0	9	100.4	2.59634	7.08564	274	0.72256	64.0188	4.27427	76.9369	4.8	1	1	103.5	66.5	78.8333	160.1	0	0
2952	1	58	0	20.8429	78.5	3392	0	17	13	59.6	169.1	0	15	44.9	1.16111	4.68066	181	0.39515	35.0103	5.05141	90.9254	5.5	2	1	101	63.5	76	169.1	0	126
2953	1	62	0	26.1748	85.3	736	0	16	14	73.7	167.8	0	20	43.8	1.13267	4.06002	157	1.10642	98.0288	5.43998	97.9196	4.8	2	2	135	88	103.667	167.8	0	99
2955	1	38	0	20.93	82.5	705	0	27	21	69.1	181.7	0	25	41	1.06026	4.60308	178	1.34351	119.035	4.16325	74.9385	4.6	3	1	102.5	55.5	71.1667	181.7	0	154
2957	0	40	0	21.6642	73.6	667	0	15	14	53.4	157	0	9	52.9	1.36799	4.24104	164	0.51934	46.0135	4.55182	81.9328	4.6	1	1	87	57	67	157	0	1
2958	1	53	0	24.7413	88.6	596	0	23	17	72.6	171.3	0	14	52.2	1.34989	5.6892	220	0.62095	55.0162	5.66202	101.916	5.1	1	3	122	68.5	86.3333	171.3	0	4.2
2959	1	34	0	21.7283	72	761	0	11	14	67	175.6	1	10	54.8	1.41713	5.0427	195	1.33222	118.035	5.10692	91.9246	4.9	2	2	117	69	85	175.6	0	126
2960	1	47	0	19.8821	75.9	2835	0	18	19	62.5	177.3	0	16	88.8	2.29637	5.71506	221	0.55321	49.0144	5.49549	98.9188	5	2	1	107.5	69.5	82.1667	177.3	0	91
2964	1	40	0	21.1134	76.8	3976	0	25	14	57.9	165.6	0	10	48.8	1.26197	5.40474	209	0.84675	75.022	5.38447	96.9205	5	1	3	122.5	82	95.5	165.6	0	1
2965	1	45	0	23.9853	89.8	392	0	18	16	65.3	165	0	20	38.7	1.00078	5.76678	223	0.99352	88.0259	5.27345	94.9221	4.9	1	3	99.5	63.5	75.5	165	0	1
2966	1	41	1	22.7697	85.3	2989	0	20	12	68.7	173.7	0	18	29.9	0.773214	4.44792	172	2.78863	247.073	5.82855	104.914	5.1	1	3	113	67.5	82.6667	173.7	0	60
2969	1	43	0	21.9392	86.1	3248	0	18	12	69.2	177.6	0	13	47.5	1.22835	6.77532	262	0.66611	59.0173	5.77304	103.915	4.7	1	1	116	74	88	177.6	0	1
2972	1	42	1	25.5492	81.5	4382	0	23	11	67.3	162.3	0	19	42.2	1.09129	5.24958	203	1.54673	137.04	5.21794	93.9229	4.7	1	1	133	84	100.333	162.3	0	0
2974	0	51	0	21.1752	66	4544	0	15	12	51.4	155.8	0	17	73.3	1.89554	6.25812	242	0.94836	84.0247	4.71835	84.9303	5.5	1	3	101.5	64	76.5	155.8	0	0
2978	1	40	1	21.5561	81.2	4382	0	16	16	67	176.3	0	19	32	0.82752	4.68066	181	1.93059	171.05	5.66202	101.916	5.9	1	3	97.5	52.5	67.5	176.3	0	2.8
2979	0	52	0	26.1943	78	1910	0	16	13	61.8	153.6	0	14	52.3	1.35248	4.75824	184	0.63224	56.0165	5.05141	90.9254	5.2	1	1	124.5	81	95.5	153.6	0	0
2980	0	40	0	19.7378	63	2629	0	9	8	51.8	162	0	7	71.1	1.83865	3.879	150	0.82417	73.0215	4.9959	89.9262	4.9	1	1	105	60.5	75.3333	162	0	0
2981	0	59	0	23.5767	77.5	2583	0	12	12	54.4	151.9	1	12	47.2	1.22059	7.1115	275	1.47899	131.039	6.05059	108.911	5.6	1	1	119	75.5	90	151.9	0	9.1
2982	0	49	0	23.681	73.9	1429	0	21	19	58	156.5	0	15	66.5	1.71969	5.45646	211	1.15158	102.03	4.71835	84.9303	5.6	1	1	102.5	69	80.1667	156.5	0	1
2983	0	44	0	20.2581	70	4000	0	11	10	49.3	156	1	8	73.1	1.89037	5.0427	195	0.24838	22.0065	5.10692	91.9246	4.7	1	1	122.5	78.5	93.1667	156	0	60
2984	0	42	0	20.2463	68	4375	0	14	12	53.2	162.1	0	9	57.9	1.49729	3.80142	147	0.44031	39.0115	4.55182	81.9328	5.1	2	2	94	60.5	71.6667	162.1	0	108
2985	0	44	1	25.3396	79	3277	0	11	14	63.9	158.8	0	9	69.9	1.80761	5.6892	220	1.03868	92.027	4.77386	85.9295	5	1	1	107	70.5	82.6667	158.8	0	0
2986	0	44	0	21.0382	67.6	4304	0	10	9	49.7	153.7	0	10	61.6	1.59298	5.32716	206	0.55321	49.0144	4.77386	85.9295	5.4	1	1	119.5	74	89.1667	153.7	0	0
2987	0	39	0	17.9716	56.3	3292	0	12	12	46.7	161.2	1	10	87.5	2.26275	5.50818	213	0.68869	61.0179	4.66284	83.9311	5	1	1	105	69	81	161.2	0	0
2988	0	45	0	18.6144	63	2551	0	10	15	45.3	156	1	9	80.9	2.09207	5.79264	224	0.41773	37.0109	4.27427	76.9369	5.4	1	1	85.5	54.5	64.8333	156	0	0
2989	0	45	0	21.0818	70.7	4200	0	11	9	53.7	159.6	0	10	46.9	1.21283	4.86168	188	0.92578	82.0241	5.38447	96.9205	5	1	1	94.5	60.5	71.8333	159.6	0	0
2990	0	40	0	18.4737	67	3311	0	10	8	44.9	155.9	0	12	60.7	1.5697	5.22372	202	0.51934	46.0135	4.77386	85.9295	4.6	1	1	94.5	61	72.1667	155.9	0	12
2991	0	42	0	20.4125	62.6	4013	0	7	8	50.7	157.6	0	9	66.4	1.7171	6.30984	244	0.69998	62.0182	4.4408	79.9344	4.8	1	2	91.5	54	66.5	157.6	0	4.2
2992	0	50	0	19.7956	65	2191	0	15	19	46.4	153.1	0	14	68.8	1.77917	4.11174	159	0.65482	58.0171	5.60651	100.917	4.9	1	1	94	58.5	70.3333	153.1	0	0
2994	1	69	0	17.5582	72.5	365	0	12	14	48.5	166.2	0	15	37.6	0.972336	3.95658	153	0.69998	62.0182	5.10692	91.9246	5.4	1	3	95	62.5	73.3333	166.2	0	0
2996	1	46	0	20.7488	80.2	4375	0	24	14	67.6	180.5	0	30	45.8	1.18439	5.63748	218	1.73866	154.045	6.05059	108.911	5.7	1	3	102.5	62.5	75.8333	180.5	0	44
2997	1	47	0	19.85	73.5	3837	0	20	18	64.6	180.4	1	13	67.7	1.75072	5.32716	206	0.84675	75.022	5.77304	103.915	5.248	1	1	162	98	119.333	180.4	0	16.7
2998	1	45	0	22.2075	82.9	3909	0	19	13	67.7	174.6	0	19	61.4	1.5878	5.50818	213	1.38867	123.036	4.88488	87.9278	4.7	1	3	108.5	68.5	81.8333	174.6	0	2.8
2999	0	46	0	19.7179	67.3	3909	0	13	18	50.1	159.4	0	9	77.4	2.00156	6.05124	234	0.84675	75.022	5.32896	95.9213	5.5	1	1	119.5	73.5	88.8333	159.4	0	0
3001	0	41	0	15.4864	56	1460	0	22	15	41.5	163.7	0	11	93.8	2.42567	5.61162	217	0.81288	72.0212	4.88488	87.9278	4.9	1	1	86	49	61.3333	163.7	0	0
3002	0	41	0	20.2246	59.5	1460	0	16	15	44.3	148	1	8	51.9	1.34213	4.34448	168	0.59837	53.0156	4.60733	82.9319	5	1	1	95.5	60.5	72.1667	148	0	0
3006	0	35	0	20.5209	72	266	0	10	12	47.1	151.5	1	10	52	1.34472	4.0083	155	0.89191	79.0232	4.82937	86.9287	5.1	1	1	113	71	85	151.5	0	0
3007	0	40	0	21.4914	68.8	4301	0	11	13	51.5	154.8	0	11	52.9	1.36799	4.70652	182	0.28225	25.0073	4.71835	84.9303	5.1	1	1	101	65	77	154.8	0	1
3009	0	41	0	18.8672	72.5	3281	0	13	16	48.3	160	0	9	47.2	1.22059	5.8185	225	1.03868	92.027	4.9959	89.9262	5.5	1	1	102	64.5	77	160	0	1
3010	0	38	0	17.9421	68	3215	0	13	12	50.7	168.1	0	9	45.7	1.1818	5.35302	207	0.62095	55.0162	4.94039	88.927	4.6	1	1	103.5	67.5	79.5	168.1	0	0
3011	0	35	0	20.5956	77	1847	0	13	20	55.8	164.6	0	16	57	1.47402	4.86168	188	1.47899	131.039	4.71835	84.9303	4.8	2	3	120	76	90.6667	164.6	0	136.5
3012	0	35	0	17.4681	63	2251	0	14	14	45.9	162.1	0	11	66.1	1.70935	4.21518	163	0.46289	41.0121	4.32978	77.936	4.8	1	1	97	65.5	76	162.1	0	1
3013	0	35	0	22.2145	78	2493	0	10	16	54.2	156.2	0	16	66.7	1.72486	3.56868	138	0.60966	54.0159	4.55182	81.9328	4.9	1	3	102	62.5	75.6667	156.2	0	1
3017	1	31	0	22.3482	67.5	3751	0	23	18	66.5	172.5	0	74	68.3	1.76624	4.86168	188	0.72256	64.0188	5.551	99.918	4.4	1	2	105	65	78.3333	172.5	0	22
3018	1	46	0	21.4261	82.1	4015	0	23	15	56.3	162.1	0	28	47.9	1.23869	6.23226	241	0.68869	61.0179	5.551	99.918	5.2	1	3	106	68	80.6667	162.1	0	12
3019	0	45	0	19.699	67.1	401	0	13	14	57.4	170.7	1	10	68.3	1.76624	5.22372	202	0.53063	47.0138	5.05141	90.9254	5.6	1	1	117.5	72.5	87.5	170.7	0	0
3021	1	41	0	20.9857	65.2	4356	0	16	16	54.6	161.3	0	13	63.7	1.64728	4.96512	192	0.42902	38.0112	5.32896	95.9213	4.9	1	3	104.5	68.5	80.5	161.3	0	12
3022	1	41	0	23.0747	78.5	4427	0	12	8	69.3	173.3	0	17	38.4	0.993024	7.05978	273	1.81769	161.047	5.16243	92.9237	5.4	1	1	92.5	60.5	71.1667	173.3	0	18
3024	1	40	0	22.7099	89	4527	0	33	22	74.4	181	0	19	41	1.06026	4.44792	172	1.00481	89.0262	4.9959	89.9262	5.1	1	3	110.5	69.5	83.1667	181	0	5.13333
3025	0	50	0	22.0376	75	1943	0	19	16	60.8	166.1	0	10	105.4	2.72564	6.95634	269	0.65482	58.0171	4.88488	87.9278	5.5	1	1	110	66.5	81	166.1	0	0
3026	1	40	1	23.2258	83.2	4524	0	17	10	66.1	168.7	0	19	79.4	2.05328	5.74092	222	0.83546	74.0218	5.21794	93.9229	5.4	1	3	99.5	62.5	74.8333	168.7	0	1
3028	0	41	0	20.0017	68.2	4384	0	8	12	53.6	163.7	0	6	56	1.44816	4.06002	157	0.60966	54.0159	4.60733	82.9319	5.1	1	1	85	56	65.6667	163.7	0	0
3029	1	43	1	24.966	87.4	4386	0	25	19	68.3	165.4	0	20	44.3	1.1456	6.18054	239	1.52415	135.04	5.38447	96.9205	5.2	1	2	110	70.5	83.6667	165.4	0	1
3032	0	47	0	23.0502	69.5	1419	0	13	16	58.2	158.9	1	14	70.3	1.81796	5.19786	201	0.55321	49.0144	4.94039	88.927	5.5	1	1	96.5	55	68.8333	158.9	0	0
3038	1	45	0	24.6183	90	4309	0	22	14	69.4	167.9	0	46	28	0.72408	5.9478	230	1.45641	129.038	5.32896	95.9213	5.1	2	3	120	78	92	167.9	1	132
3046	1	66	1	21.5825	77	1094	0	23	27	62.3	169.9	0	18	50	1.293	5.35302	207	0.66611	59.0173	5.32896	95.9213	5.8	2	2	106.5	71	82.8333	169.9	0	84
3048	0	56	0	18.5856	69.4	255	0	11	15	40.6	147.8	0	9	66.1	1.70935	6.25812	242	0.63224	56.0165	5.49549	98.9188	5	1	1	92.5	61.5	71.8333	147.8	0	0
3049	1	40	1	28.2166	91	4023	0	67	41	89	177.6	0	53	46.5	1.20249	6.05124	234	0.88062	78.0229	5.88406	105.913	5.9	1	3	126	83	97.3333	177.6	1	12
3051	1	46	0	24.5651	82.8	2966	0	26	16	68.1	166.5	0	46	38.4	0.993024	6.41328	248	2.00962	178.052	5.71753	102.916	5.4	1	3	110.5	70	83.5	166.5	0	0
3053	0	59	0	20.0416	61	770	0	18	15	46	151.5	1	11	55	1.4223	6.12882	237	0.6774	60.0176	5.82855	104.914	5.6	1	1	126	81	96	151.5	0	22
3054	1	39	0	24.0156	91	1983	0	20	16	70.8	171.7	0	16	48.2	1.24645	3.51696	136	0.44031	39.0115	5.32896	95.9213	5.1	2	2	103.5	65	77.8333	171.7	1	84
3055	1	35	0	20.0041	73	2913	0	17	13	62.6	176.9	1	11	58.9	1.52315	4.55136	176	0.74514	66.0194	5.05141	90.9254	4.8	1	1	108	70.5	83	176.9	0	36
3056	1	39	0	18.3134	67.3	2825	0	20	16	53.3	170.6	0	17	49.2	1.27231	6.05124	234	1.26448	112.033	5.16243	92.9237	5.7	1	3	104.5	62	76.1667	170.6	0	5.13333
3058	0	56	1	21.5022	83.5	1756	0	22	23	56.5	162.1	0	12	50.9	1.31627	6.05124	234	1.0161	90.0265	5.10692	91.9246	5.5	1	1	123.5	82.5	96.1667	162.1	1	1
3059	1	48	1	21.7757	79.5	1127	0	41	26	59.5	165.3	0	30	47.1	1.21801	5.84436	226	0.94836	84.0247	5.66202	101.916	5.9	1	3	118	77.5	91	165.3	0	0
3060	0	58	0	18.7408	65	1038	0	10	18	47.2	158.7	0	7	34	0.87924	6.02538	233	1.09513	97.0285	5.05141	90.9254	5.2	1	1	81.5	51	61.1667	158.7	0	1
3063	0	45	0	19.3025	73	2153	0	14	18	49.6	160.3	0	12	77.4	2.00156	4.21518	163	0.40644	36.0106	4.82937	86.9287	4.9	1	1	111	68	82.3333	160.3	0	1
3064	1	63	0	23.0365	81.7	1315	0	27	21	57	157.3	0	17	46.4	1.1999	5.92194	229	1.10642	98.0288	4.9959	89.9262	5.4	1	2	131	83.5	99.3333	157.3	0	12
3066	1	45	0	26.3079	81.5	1807	1	16	13	80.2	174.6	0	8	32.2	0.832692	3.6204	140	1.06126	94.0276	5.66202	101.916	5.1	1	1	132.5	86	101.5	174.6	0	0
3067	1	54	0	22.3836	84.5	4151	0	34	26	62.8	167.5	0	15	74.6	1.92916	5.19786	201	0.71127	63.0185	5.88406	105.913	4.9	1	1	117	70	85.6667	167.5	0	54
3070	0	48	0	27.0909	84.5	3665	0	14	14	63.5	153.1	0	35	58.2	1.50505	5.14614	199	0.77901	69.0203	5.60651	100.917	5.4	1	1	135.5	75.5	95.5	153.1	1	1
3071	0	40	0	24.8418	71	292	0	17	18	60.3	155.8	0	14	68.4	1.76882	5.5599	215	0.62095	55.0162	4.82937	86.9287	5.4	1	1	114.5	72	86.1667	155.8	0	1
3075	1	50	1	24.6313	85.5	3665	0	21	15	72.7	171.8	0	21	52.9	1.36799	4.68066	181	0.54192	48.0141	5.77304	103.915	5.5	1	1	131.5	72	91.8333	171.8	0	66
3077	1	48	0	19.4826	73.6	4498	0	13	16	54.4	167.1	0	15	56.1	1.45075	5.50818	213	1.26448	112.033	5.27345	94.9221	5.4	1	3	125	77	93	167.1	0	66
3079	0	43	0	20.6231	72	4062	0	6	9	52.4	159.4	0	9	53.5	1.38351	4.08588	158	0.30483	27.0079	4.49631	80.9336	4.7	1	2	103.5	63	76.5	159.4	0	36
3081	1	47	0	19.5721	65.3	4430	0	16	16	55.9	169	0	9	55.8	1.44299	5.58576	216	0.71127	63.0185	5.60651	100.917	5.4	2	1	112.5	69.5	83.8333	169	0	84
3082	1	51	0	22.7195	82	1453	0	40	29	64.2	168.1	0	67	50.1	1.29559	6.2064	240	1.49028	132.039	5.38447	96.9205	5	3	3	171	111	131	168.1	0	154
3085	1	52	0	23.015	83	2491	0	18	19	65.5	168.7	0	15	41.9	1.08353	5.12028	198	0.91449	81.0238	4.88488	87.9278	5.2	1	3	94.5	57	69.5	168.7	0	0
3086	1	47	1	21.4832	83.5	2583	1	41	19	64	172.6	0	34	41.3	1.06802	4.99098	193	1.32093	117.034	5.10692	91.9246	5.5	1	2	137.5	91.5	106.833	172.6	0	2.8
3087	0	60	0	18.1055	68.5	3772	0	23	24	45.6	158.7	0	14	84.9	2.19551	5.06856	196	0.76772	68.02	5.16243	92.9237	5.146	1	1	126.5	79.5	95.1667	158.7	0	0
3088	1	50	1	24.8264	87.5	1465	0	15	19	68	165.5	0	29	41.5	1.07319	5.4306	210	1.11771	99.0291	5.93957	106.912	5.8	1	1	136	83	100.667	165.5	0	1
3089	1	45	0	23.2785	79.8	4361	0	17	21	72.6	176.6	0	13	35.3	0.912858	4.83582	187	1.09513	97.0285	5.21794	93.9229	5	1	2	137.5	85	102.5	176.6	0	60
3092	1	54	0	23.2469	82.6	3819	0	21	20	67.5	170.4	0	14	45	1.1637	5.99952	232	0.7903	70.0206	5.60651	100.917	5	3	1	104.5	72	82.8333	170.4	0	154
3093	1	47	1	24.9912	86	1763	0	31	22	68.7	165.8	0	21	43.6	1.1275	6.10296	236	1.67092	148.044	4.66284	83.9311	4.942	1	1	115	74.5	88	165.8	0	0
3097	0	45	0	26.5935	89	1479	0	17	19	65.3	156.7	0	13	60.4	1.56194	5.37888	208	0.47418	42.0123	4.88488	87.9278	5	1	1	123.5	74	90.5	156.7	1	0
3098	1	43	1	23.7996	80.5	3649	0	25	16	68.7	169.9	0	31	35.5	0.91803	5.5599	215	2.258	200.059	5.16243	92.9237	5.554	2	1	108	68.5	81.6667	169.9	0	84
3102	1	39	0	22.7914	80.2	4408	0	21	22	62.2	165.2	1	20	58.3	1.50764	4.99098	193	0.50805	45.0132	4.9959	89.9262	4.7	2	2	105.5	68	80.5	165.2	0	126
3103	0	39	0	21.1454	65	3935	0	8	10	54.2	160.1	0	7	72	1.86192	5.12028	198	0.46289	41.0121	5.77304	103.915	4.8	1	1	107	71	83	160.1	0	22
3104	1	54	0	17.6401	65.5	3974	0	12	18	50.8	169.7	0	8	59.5	1.53867	4.29276	166	0.71127	63.0185	4.94039	88.927	4.7	3	2	121.5	80.5	94.1667	169.7	0	154
3106	1	49	0	19.4176	75.8	2974	0	14	20	55	168.3	0	11	34.4	0.889584	4.18932	162	0.85804	76.0223	4.60733	82.9319	4.9	2	3	102	68.5	79.6667	168.3	0	90
3107	1	62	0	21.2661	79	777	0	19	21	65.5	175.5	1	20	49.4	1.27748	6.64602	257	1.18545	105.031	5.21794	93.9229	5.7	1	1	101	66	77.6667	175.5	0	1
3108	0	34	0	18.5493	65.4	733	0	20	18	46.6	158.5	0	8	58	1.49988	4.37034	169	0.40644	36.0106	4.27427	76.9369	4.6	1	1	92.5	60	70.8333	158.5	0	0
3109	0	53	0	22.1315	73.5	4020	0	11	12	54.9	157.5	0	8	56	1.44816	4.93926	191	0.37257	33.0097	4.27427	76.9369	5.1	1	1	95	61	72.3333	157.5	0	0
3111	0	56	0	19.5794	63.5	4683	0	18	16	50.5	160.6	0	12	99	2.56014	6.41328	248	0.47418	42.0123	5.10692	91.9246	5	2	1	105	69.5	81.3333	160.6	0	84
3112	0	46	0	22.4223	73.3	4361	0	12	11	56.9	159.3	0	14	63.6	1.6447	5.40474	209	0.63224	56.0165	4.77386	85.9295	5.6	1	1	120	74.5	89.6667	159.3	0	0
3113	0	45	0	18.7925	59	2856	0	21	18	44.8	154.4	0	13	75.9	1.96277	4.37034	169	0.60966	54.0159	5.16243	92.9237	5.7	1	1	108	68	81.3333	154.4	0	0
3114	0	49	0	21.1427	71.7	3655	0	16	14	54.6	160.7	1	12	65.1	1.68349	4.75824	184	0.63224	56.0165	5.27345	94.9221	5.1	1	1	97	61.5	73.3333	160.7	0	36
3117	1	59	0	24.3373	83	1086	0	29	31	64.9	163.3	0	18	43.6	1.1275	4.60308	178	0.75643	67.0197	5.551	99.918	5.5	1	3	113.5	77.5	89.5	163.3	0	54
3122	0	52	0	23.0863	72.5	3290	0	8	11	50.5	147.9	0	9	56	1.44816	5.61162	217	0.74514	66.0194	5.05141	90.9254	5.1	1	1	96.5	62.5	73.8333	147.9	0	0
3123	1	44	1	24.63	89.8	4407	0	22	18	71.6	170.5	0	33	50.5	1.30593	4.24104	164	0.72256	64.0188	5.21794	93.9229	5.1	1	2	123.5	75	91.1667	170.5	0	1
3124	0	50	1	23.3969	79.5	1078	0	19	19	61.1	161.6	0	32	76.9	1.98863	6.90462	267	1.88543	167.049	5.05141	90.9254	5.6	1	1	99.5	58	71.8333	161.6	0	1
3125	0	40	0	18.9313	67.5	4508	0	9	11	45.6	155.2	0	7	71.8	1.85675	5.61162	217	0.65482	58.0171	5.16243	92.9237	4.8	2	1	111.5	75	87.1667	155.2	0	84
3128	1	65	0	20.7585	78	386	0	15	16	60.7	171	0	30	70	1.8102	4.47378	173	0.55321	49.0144	5.43998	97.9196	5.5	1	2	120	73.5	89	171	0	60
3129	0	40	0	17.9827	66	4403	0	13	13	44.1	156.6	1	7	47.3	1.22318	3.98244	154	0.47418	42.0123	4.21876	75.9377	4.9	1	1	84.5	51	62.1667	156.6	0	12
3131	0	51	1	30.323	94.9	4317	0	105	67	68.5	150.3	0	84	47.6	1.23094	4.9134	190	0.82417	73.0215	5.38447	96.9205	5.5	1	1	132	80.5	97.6667	150.3	1	0
3133	0	45	0	21.3655	67	664	0	19	20	51	154.5	0	21	50.4	1.30334	4.0083	155	0.62095	55.0162	4.71835	84.9303	4.7	1	3	93	56	68.3333	154.5	0	60
3134	1	45	1	24.3993	83.4	4447	0	26	18	76.7	177.3	0	26	43.9	1.13525	5.97366	231	1.07255	95.0279	5.60651	100.917	5.4	1	3	100	66	77.3333	177.3	0	54
3136	1	50	1	24.7331	82.5	4416	0	26	15	61.9	158.2	0	15	33.2	0.858552	4.6548	180	1.56931	139.041	5.38447	96.9205	5.7	3	3	106	65.5	79	158.2	0	154
3137	1	48	0	21.3578	75	358	0	19	14	61	169	0	16	98.1	2.53687	5.45646	211	0.57579	51.015	4.9959	89.9262	4.4	1	1	123.5	76.5	92.1667	169	0	60
3138	1	50	0	19.3237	76.5	2188	0	16	19	57.5	172.5	0	13	62	1.60332	6.465	250	1.11771	99.0291	4.94039	88.927	5.1	1	3	142	92	108.667	172.5	0	0
3139	1	56	0	21.53	79	1462	0	22	18	58.9	165.4	0	31	50	1.293	3.95658	153	0.60966	54.0159	5.551	99.918	5.4	2	3	110.5	65.5	80.5	165.4	0	126
3140	1	46	0	25.9416	87	2105	0	14	18	78	173.4	0	16	25	0.6465	3.93072	152	0.85804	76.0223	4.82937	86.9287	5.2	1	1	132	93	106	173.4	0	5.6
3142	0	43	0	18.0996	62.5	930	0	32	23	44.5	156.8	0	19	75.2	1.94467	6.02538	233	0.60966	54.0159	4.88488	87.9278	5.1	2	2	99	63	75	156.8	0	87.5
3143	0	43	0	19.6338	68	4382	0	17	13	49.2	158.3	0	13	42.8	1.10681	3.90486	151	0.71127	63.0185	4.94039	88.927	5.2	1	1	97	62	73.6667	158.3	0	0
3145	0	47	0	20.3889	75	3177	0	7	17	52	159.7	0	8	95.4	2.46704	6.43914	249	0.25967	23.0068	4.88488	87.9278	5.554	1	1	127	78.5	94.6667	159.7	0	1
3146	0	42	0	18.8099	63.8	4347	0	10	9	45.6	155.7	0	10	54.5	1.40937	6.41328	248	0.83546	74.0218	5.38447	96.9205	5.1	1	1	96	61	72.6667	155.7	0	0
3147	0	41	0	19.5224	67.3	4223	0	11	15	45.7	153	0	9	56.9	1.47143	5.172	200	1.15158	102.03	4.82937	86.9287	5.2	1	3	102.5	58.5	73.1667	153	0	1
3151	1	40	0	21.7336	75.8	1109	0	20	13	63.7	171.2	0	15	53.2	1.37575	5.6892	220	0.89191	79.0232	4.66284	83.9311	5	1	3	119.5	72	87.8333	171.2	0	22.75
3152	1	42	0	19.5924	72.2	4417	0	13	11	51.8	162.6	0	12	54	1.39644	4.9134	190	0.6774	60.0176	5.32896	95.9213	4.8	1	3	99	60.5	73.3333	162.6	0	0
3153	1	61	0	18.784	71	3669	0	16	16	55.7	172.2	0	15	45	1.1637	5.27544	204	1.37738	122.036	5.77304	103.915	5.452	2	3	104	64	77.3333	172.2	0	110
3154	1	59	1	23.3497	80.5	2248	0	21	17	60.6	161.1	0	21	43.1	1.11457	5.48232	212	0.81288	72.0212	5.32896	95.9213	5.5	1	2	126	81	96	161.1	0	4.2
3156	1	40	1	31.4897	102	3270	1	29	15	101.8	179.8	0	23	42.4	1.09646	6.12882	237	1.28706	114.034	5.93957	106.912	5.5	2	3	133.5	80	97.8333	179.8	1	110
3157	0	59	0	22.4501	72	756	0	13	13	58.7	161.7	0	10	61.4	1.5878	4.34448	168	0.32741	29.0085	4.94039	88.927	5.2	1	1	120	70.5	87	161.7	0	1
3158	1	59	1	24.706	81	3766	0	17	19	65.4	162.7	1	15	31.1	0.804246	5.22372	202	1.53544	136.04	5.05141	90.9254	4.9	1	2	120	75	90	162.7	0	12
3159	1	59	0	19.2554	69.3	1485	0	8	11	51.6	163.7	0	12	39.4	1.01888	4.6548	180	0.81288	72.0212	4.88488	87.9278	5.2	1	3	130.5	81	97.5	163.7	0	0
3162	1	42	1	27.7211	95.4	359	0	29	19	78.8	168.6	1	25	42	1.08612	7.47354	289	1.96446	174.051	5.10692	91.9246	5.4	1	3	110	66.5	81	168.6	1	47
3163	0	43	1	23.1209	81.1	2086	0	12	19	57.5	157.7	0	9	49.3	1.2749	4.1376	160	0.99352	88.0259	5.05141	90.9254	5	1	1	136	88	104	157.7	1	1
3165	0	51	1	23.1736	84.5	680	0	40	26	49.6	146.3	0	31	52	1.34472	5.89608	228	2.86766	254.075	6.05059	108.911	5.5	1	2	115	72.5	86.6667	146.3	1	0
3166	1	38	0	24.1605	84	1102	0	22	16	70.4	170.7	0	14	57	1.47402	5.5599	215	0.76772	68.02	5.21794	93.9229	5.4	1	1	105	63	77	170.7	0	1
3168	0	44	0	20.2004	69	377	0	9	14	56	166.5	0	6	71.2	1.84123	4.75824	184	0.50805	45.0132	4.66284	83.9311	5.2	1	1	92	60	70.6667	166.5	0	12
3169	1	60	0	20.1847	67	2792	0	18	14	49.5	156.6	0	12	61.2	1.58263	5.45646	211	0.82417	73.0215	5.32896	95.9213	5.4	1	1	117.5	77.5	90.8333	156.6	0	0
3171	0	54	0	19.9609	63.2	1497	0	8	14	46.3	152.3	0	11	67.3	1.74038	5.0427	195	0.54192	48.0141	4.71835	84.9303	5.1	2	3	109.5	67.5	81.5	152.3	0	84
3174	0	46	0	19.2788	62.5	1247	0	12	12	45.9	154.3	1	7	62.8	1.62401	5.35302	207	0.77901	69.0203	4.71835	84.9303	4.9	1	1	99	58	71.6667	154.3	0	0
3175	1	49	0	25.7076	87.2	4340	0	55	27	75.7	171.6	0	22	39	1.00854	6.5943	255	1.129	100.029	5.66202	101.916	5.5	1	3	119.5	70.5	86.8333	171.6	0	36
3176	0	45	1	25.4758	85.5	1097	0	35	30	66.2	161.2	0	37	46	1.18956	5.76678	223	2.4838	220.065	5.49549	98.9188	5.1	1	1	132.5	85.5	101.167	161.2	1	1
3177	0	49	1	30.9379	102	239	0	15	17	79.3	160.1	0	13	60.5	1.56453	5.84436	226	0.82417	73.0215	5.49549	98.9188	5.7	1	1	134	76.5	95.6667	160.1	1	0
3181	1	27	0	24.6022	80	4499	0	22	17	74.4	173.9	0	14	40.4	1.04474	4.29276	166	0.60966	54.0159	4.9959	89.9262	4.5	1	3	104	62	76	173.9	0	36
3182	0	39	0	20.5036	66	3660	0	8	13	48.5	153.8	1	10	63.7	1.64728	4.1376	160	0.40644	36.0106	4.88488	87.9278	5.6	1	1	102	62	75.3333	153.8	0	4.24667
3183	1	40	0	23.9718	77	4654	0	12	12	67.9	168.3	1	11	52.7	1.36282	4.57722	177	0.57579	51.015	5.27345	94.9221	5.1	1	3	109	70.5	83.3333	168.3	0	0
3184	0	49	0	23.8878	84	2232	0	14	20	61	159.8	0	10	60	1.5516	4.86168	188	0.32741	29.0085	4.55182	81.9328	4.9	1	1	109.5	71	83.8333	159.8	1	18
3185	0	35	0	20.2722	68	4320	0	9	10	50.8	158.3	0	13	66.2	1.71193	4.9134	190	0.28225	25.0073	4.9959	89.9262	4.7	1	1	107.5	64	78.5	158.3	0	36.4
3186	1	47	0	21.6902	73.3	1495	0	19	19	61	167.7	1	14	67.5	1.74555	5.32716	206	0.95965	85.025	5.05141	90.9254	5	1	1	111	68	82.3333	167.7	0	0
3190	0	60	0	21.2703	67.2	2525	0	14	14	51.3	155.3	0	10	58.9	1.52315	5.0427	195	1.02739	91.0268	5.88406	105.913	5.8	1	1	135.5	78	97.1667	155.3	0	1
3191	0	54	0	21.8807	79.5	888	0	14	17	54.9	158.4	0	9	81.6	2.11018	4.60308	178	0.4516	40.0118	4.94039	88.927	5.5	1	1	100	66.5	77.6667	158.4	0	1
3194	0	46	0	19.23	68	3599	0	13	17	47.4	157	0	13	84	2.17224	4.44792	172	0.42902	38.0112	5.27345	94.9221	5.248	1	1	105.5	58	73.8333	157	0	0
3195	0	39	0	18.3	72.3	3270	0	17	20	47.2	160.6	0	16	64.7	1.67314	5.35302	207	0.41773	37.0109	4.77386	85.9295	4.8	1	1	98.5	63	74.8333	160.6	0	0
3196	1	54	0	19.7824	72	1436	0	14	14	56.3	168.7	0	70	46.4	1.1999	5.50818	213	0.85804	76.0223	5.16243	92.9237	5.2	3	1	103	72	82.3333	168.7	0	154
3197	0	42	0	22.5546	72.5	4490	0	10	12	64.8	169.5	1	9	42.9	1.10939	3.69798	143	0.94836	84.0247	4.71835	84.9303	5.1	1	1	105	63	77	169.5	0	0
3199	0	44	0	26.5603	92.8	3509	0	15	14	63.4	154.5	0	8	66.7	1.72486	5.89608	228	0.59837	53.0156	5.551	99.918	5.554	1	1	111.5	69	83.1667	154.5	1	0
3200	1	45	1	24.0715	75.5	3203	0	18	17	61.7	160.1	0	23	44.1	1.14043	5.92194	229	1.14029	101.03	5.38447	96.9205	5.4	1	1	113.5	70.5	84.8333	160.1	0	0
3201	0	39	0	21.7581	73.2	4472	0	13	13	53.7	157.1	1	6	60	1.5516	3.82728	148	0.31612	28.0082	4.88488	87.9278	5.2	2	1	101.5	63	75.8333	157.1	0	90
3202	0	42	0	18.3018	60.8	3403	0	12	15	43.8	154.7	0	8	67	1.73262	4.70652	182	0.37257	33.0097	4.60733	82.9319	5.4	1	1	89.5	48.5	62.1667	154.7	0	0
3203	0	43	0	18.0391	63.2	4394	0	9	12	43.9	156	0	8	60.4	1.56194	4.29276	166	0.19193	17.005	4.10774	73.9393	4.4	1	1	101	58.5	72.6667	156	0	60
3204	0	40	0	19.5274	68	2533	0	18	17	47.4	155.8	0	10	68.4	1.76882	4.0083	155	0.64353	57.0168	4.94039	88.927	5.1	1	1	97	53	67.6667	155.8	0	0
3205	0	43	0	20.1492	70.7	4369	0	11	10	53.6	163.1	0	14	61.4	1.5878	3.93072	152	0.65482	58.0171	5.05141	90.9254	5.4	1	1	83.5	53	63.1667	163.1	0	0
3206	0	51	0	23.7021	68.7	3058	0	17	19	53.9	150.8	0	10	56	1.44816	5.9478	230	1.10642	98.0288	4.60733	82.9319	5	1	1	103.5	66	78.5	150.8	0	4.2
3207	0	38	0	25.8538	83.3	3374	0	12	14	66.6	160.5	0	9	41.7	1.07836	7.99074	309	0.89191	79.0232	5.16243	92.9237	4.9	1	1	102	64.5	77	160.5	1	1
3208	1	37	1	19.7515	76.8	4079	0	18	14	61.6	176.6	0	21	38.9	1.00595	4.47378	173	0.32741	29.0085	5.71753	102.916	5.4	1	1	107.5	69	81.8333	176.6	0	12
3209	1	35	0	21.0179	75	3111	0	14	13	64	174.5	0	18	40	1.0344	4.21518	163	0.85804	76.0223	5.82855	104.914	5.1	1	1	111	65	80.3333	174.5	0	36
3211	0	36	0	20.4036	68.8	3995	0	8	13	51	158.1	0	8	63.8	1.64987	4.93926	191	0.51934	46.0135	4.88488	87.9278	5.2	1	1	85.5	55.5	65.5	158.1	0	0
3212	1	41	1	22.7191	77	2874	0	14	21	66.2	170.7	0	16	47.7	1.23352	5.48232	212	1.21932	108.032	4.82937	86.9287	5.4	1	1	111.5	72	85.1667	170.7	0	36
3213	1	40	0	23.6954	81.5	4003	0	32	18	71	173.1	1	20	52.2	1.34989	5.0427	195	1.16287	103.03	5.82855	104.914	5	1	1	107.5	67.5	80.8333	173.1	0	60
3214	1	42	0	21.1139	79.2	4318	0	32	14	62.9	172.6	0	12	44.1	1.14043	5.0427	195	0.47418	42.0123	4.88488	87.9278	4.7	1	1	109.5	74	85.8333	172.6	0	40
3215	0	65	0	21.5458	74.1	406	0	16	16	45.3	145	0	12	91.4	2.3636	6.23226	241	1.08384	96.0282	5.38447	96.9205	5.7	1	1	119.5	78.5	92.1667	145	0	0
3216	0	37	0	23.8955	72.5	2276	0	14	16	63.8	163.4	0	12	54.7	1.41454	5.6892	220	0.69998	62.0182	5.05141	90.9254	5.452	1	1	108.5	73.5	85.1667	163.4	0	1
3218	1	45	0	26.1436	86.7	4369	0	61	36	76	170.5	0	95	44.5	1.15077	5.79264	224	0.99352	88.0259	5.16243	92.9237	5.4	3	3	132	81.5	98.3333	170.5	0	154
3220	0	49	0	21.6798	69	2589	0	17	19	43.9	142.3	0	11	46.3	1.19732	3.90486	151	0.74514	66.0194	4.9959	89.9262	5.35	1	1	100	54	69.3333	142.3	0	0
3221	0	44	0	18.2201	66	4023	0	11	13	45.6	158.2	0	11	63.4	1.63952	6.3357	245	0.81288	72.0212	4.94039	88.927	5.1	1	1	98.5	60.5	73.1667	158.2	0	0
3222	0	50	0	21.5897	74.2	3020	0	22	20	56.8	162.2	1	18	68.3	1.76624	7.2408	280	1.09513	97.0285	5.71753	102.916	5.4	1	1	115	73	87	162.2	0	54.6
3223	0	43	0	18.285	69.5	715	0	12	11	44.1	155.3	0	13	69.5	1.79727	4.7841	185	0.84675	75.022	4.66284	83.9311	5.2	1	1	96	57.5	70.3333	155.3	0	4.2
3225	1	54	0	22.4779	76	2135	0	20	20	58.7	161.6	0	13	35	0.9051	4.83582	187	0.88062	78.0229	5.10692	91.9246	4.8	1	3	119	74.5	89.3333	161.6	0	2.8
3227	0	41	0	19.9448	69	4276	0	21	18	48.6	156.1	0	12	76.2	1.97053	5.0427	195	0.41773	37.0109	4.55182	81.9328	4.5	1	1	96	56.5	69.6667	156.1	0	0
3230	0	45	0	20.2872	76	2607	0	6	13	55.5	165.4	0	8	69.9	1.80761	4.93926	191	0.18064	16.0047	4.88488	87.9278	4.738	1	1	100.5	66.5	77.8333	165.4	0	1
3232	0	41	1	26.0544	89.4	1134	1	50	33	66.2	159.4	0	23	51.9	1.34213	6.9822	270	0.92578	82.0241	5.43998	97.9196	5.452	1	1	129.5	78	95.1667	159.4	1	0
3233	1	51	1	22.5402	81	1483	0	23	17	69.9	176.1	1	15	29	0.74994	4.55136	176	1.54673	137.04	5.38447	96.9205	5.4	1	2	110.5	72	84.8333	176.1	0	10.2667
3234	0	42	0	21.9636	79	2196	0	16	14	64.6	171.5	0	11	48.1	1.24387	4.06002	157	0.40644	36.0106	5.05141	90.9254	5.4	1	1	111.5	59	76.5	171.5	0	1
3235	0	42	0	22.1979	78	1423	0	11	19	58.4	162.2	1	10	68	1.75848	5.27544	204	0.58708	52.0153	5.16243	92.9237	5	1	1	92.5	62	72.1667	162.2	0	1
3237	0	42	0	23.4592	83	3283	0	22	22	64.8	166.2	0	12	74.6	1.92916	4.7841	185	0.57579	51.015	4.88488	87.9278	5	1	1	121.5	79	93.1667	166.2	1	1
3239	0	35	0	24.7381	79	1829	0	20	25	61.6	157.8	0	14	76	1.96536	5.84436	226	0.49676	44.0129	4.49631	80.9336	5.4	1	1	127	77	93.6667	157.8	0	0
3241	1	50	1	26.6189	87	1107	0	31	16	81.8	175.3	0	24	50	1.293	6.0771	235	1.0161	90.0265	5.77304	103.915	5.2	1	2	148	100	116	175.3	0	66
3242	0	56	0	20.2294	66	1278	0	24	18	49.8	156.9	0	15	67	1.73262	6.12882	237	0.40644	36.0106	4.71835	84.9303	5.6	1	1	99.5	61.5	74.1667	156.9	0	1
3243	0	52	0	21.5631	70.5	4127	0	10	12	56.8	162.3	0	10	78.2	2.02225	6.54258	253	0.82417	73.0215	4.9959	89.9262	5.5	1	2	127.5	76.5	93.5	162.3	0	0
3244	1	59	0	17.7769	68	4351	0	13	19	49.4	166.7	0	8	43.5	1.12491	4.83582	187	1.29835	115.034	4.94039	88.927	5.5	1	2	110.5	74.5	86.5	166.7	0	1
3245	1	49	1	28.8646	90	741	0	51	32	88.6	175.2	0	17	36.7	0.949062	5.50818	213	1.10642	98.0288	5.49549	98.9188	5.6	1	1	147.5	96.5	113.5	175.2	1	54
3246	0	44	1	25.4559	80.9	4068	0	11	15	61	154.8	0	9	56.9	1.47143	4.47378	173	0.65482	58.0171	4.82937	86.9287	5.6	1	1	110	68	82	154.8	1	0
3247	1	45	1	25.5932	87	4329	0	35	15	75.1	171.3	0	21	38.4	0.993024	4.0083	155	0.44031	39.0115	5.77304	103.915	4.8	2	1	146.5	94	111.5	171.3	0	132
3248	0	49	0	20.4823	66	3086	0	13	15	44.2	146.9	0	9	66.7	1.72486	5.12028	198	0.2258	20.0059	5.16243	92.9237	5.146	1	1	103	65.5	78	146.9	0	0
3249	0	55	0	19.0301	67	1345	0	23	21	48.9	160.3	0	13	50.1	1.29559	5.27544	204	0.55321	49.0144	4.66284	83.9311	5.1	1	1	101.5	64.5	76.8333	160.3	0	12
3250	1	46	0	24.5674	84	887	0	41	24	76.1	176	0	47	59.6	1.54126	6.36156	246	1.21932	108.032	5.88406	105.913	5.4	1	1	115	76	89	176	0	2.8
3251	0	41	0	19.3374	65	3426	0	9	9	50	160.8	0	8	65.8	1.70159	4.42206	171	0.40644	36.0106	4.38529	78.9352	5.1	1	1	87.5	59.5	68.8333	160.8	0	0
3253	1	48	1	24.3014	78.8	3642	0	23	20	72.9	173.2	1	20	42.1	1.08871	4.68066	181	0.9032	80.0235	5.71753	102.916	5.4	2	3	106	70	82	173.2	0	126
3254	1	48	1	25.1797	85.6	1498	1	37	24	66	161.9	0	103	34.2	0.884412	7.13736	276	4.60632	408.12	5.551	99.918	6	1	3	132.5	77	95.5	161.9	0	0
3255	0	43	0	20.9549	67	4174	0	8	14	50.8	155.7	0	8	52	1.34472	3.15492	122	0.31612	28.0082	4.71835	84.9303	5.4	1	1	100.5	64	76.1667	155.7	0	0
3256	0	43	0	19.3088	60	4400	0	29	24	45.2	153	0	10	77.7	2.00932	5.19786	201	0.54192	48.0141	4.32978	77.936	4.8	1	1	108	67.5	81	153	0	1
3257	1	42	0	23.9867	79.1	3495	0	13	15	67.7	168	0	14	46.1	1.19215	5.0427	195	1.19674	106.031	5.05141	90.9254	5.2	1	3	103	65	77.6667	168	0	0
3258	0	42	0	21.7677	71	4461	0	15	12	60.2	166.3	0	6	68	1.75848	3.6204	140	0.40644	36.0106	4.82937	86.9287	4.9	1	1	86	54	64.6667	166.3	0	1
3262	1	56	0	23.2434	79.6	2989	0	14	16	61	162	0	18	62.9	1.62659	5.79264	224	0.65482	58.0171	5.05141	90.9254	5.2	2	2	131	75.5	94	162	0	110
3263	1	49	1	27.0727	93.2	4088	0	30	22	85.2	177.4	0	7	32.9	0.850794	5.0427	195	1.30964	116.034	5.551	99.918	5.5	1	1	127.5	74.5	92.1667	177.4	1	1
3264	1	41	1	28.7511	91.8	2903	1	38	23	82.7	169.6	0	28	37.3	0.964578	5.45646	211	1.85156	164.048	5.38447	96.9205	5.2	1	3	120	73	88.6667	169.6	1	1
3265	0	43	0	18.1581	66.2	4123	0	17	15	51.8	168.9	1	21	80.5	2.08173	4.57722	177	0.40644	36.0106	4.71835	84.9303	4.8	1	1	98.5	61.5	73.8333	168.9	0	54
3267	1	42	0	19.8951	75.8	1491	0	20	13	57.7	170.3	0	58	32.5	0.84045	4.47378	173	1.61447	143.042	5.38447	96.9205	4.6	3	3	106.5	64	78.1667	170.3	0	168
3269	1	53	0	22.0402	74.6	2895	0	13	11	55.3	158.4	0	12	29.4	0.760284	6.12882	237	1.39996	124.036	4.9959	89.9262	5.1	1	3	115	70	85	158.4	0	0
3270	1	49	0	23.3031	83.7	2659	0	20	17	68.3	171.2	0	43	33.5	0.86631	4.75824	184	1.53544	136.04	4.60733	82.9319	4.8	3	3	110	70	83.3333	171.2	0	175
3271	0	40	0	22.3655	74.8	4435	0	15	14	56.4	158.8	0	11	56	1.44816	5.87022	227	1.00481	89.0262	5.71753	102.916	5.7	1	1	118.5	74.5	89.1667	158.8	0	0
3272	1	53	0	21.4927	81	643	0	10	12	66.5	175.9	0	20	39.8	1.02923	4.60308	178	0.93707	83.0244	5.88406	105.913	5	3	3	110.5	66.5	81.1667	175.9	0	171.5
3273	1	50	1	27.1728	90.5	1354	0	25	11	77.7	169.1	0	15	40.2	1.03957	6.77532	262	2.3709	210.062	5.77304	103.915	5.6	1	3	135.5	81.5	99.5	169.1	1	0
3276	1	47	1	27.2456	91.5	567	0	15	16	87.2	178.9	1	16	42.7	1.10422	6.25812	242	1.04997	93.0273	5.77304	103.915	5.5	1	2	118.5	78.5	91.8333	178.9	1	22
3277	0	38	0	18.5171	71.5	2155	0	8	15	55.1	172.5	0	8	49.9	1.29041	5.35302	207	0.58708	52.0153	4.94039	88.927	5.7	1	1	96.5	58	70.8333	172.5	0	0
3278	0	42	0	25.1177	81.5	4062	0	16	11	63.5	159	0	13	58.8	1.52057	5.89608	228	1.47899	131.039	5.60651	100.917	5	1	2	111	73.5	86	159	1	1
3279	0	47	0	21.4895	72.5	3896	0	16	16	50.7	153.6	0	14	61.3	1.58522	4.83582	187	0.47418	42.0123	4.82937	86.9287	4.7	1	1	131	82	98.3333	153.6	0	2.8
3280	0	47	0	24.0874	81	4362	0	11	10	57.2	154.1	0	12	31.3	0.809418	5.9478	230	1.08384	96.0282	5.16243	92.9237	5.4	1	1	117.5	71	86.5	154.1	1	0
3284	1	40	1	25.3524	90.5	4401	0	26	20	73.7	170.5	0	35	34.6	0.894756	5.09442	197	1.07255	95.0279	5.71753	102.916	4.7	2	1	151	98	115.667	170.5	1	126
3285	0	53	0	21.8516	70	1477	0	8	8	58.2	163.2	0	12	67.6	1.74814	4.99098	193	0.59837	53.0156	4.94039	88.927	4.9	1	3	112.5	71	84.8333	163.2	0	0
3287	0	39	0	22.5633	69	3577	0	14	16	55.9	157.4	0	8	52.8	1.36541	5.14614	199	0.63224	56.0165	5.10692	91.9246	5.6	1	1	101.5	68	79.1667	157.4	0	1
3289	0	36	0	17.555	64	3907	0	10	16	48.2	165.7	0	12	52.3	1.35248	4.47378	173	0.49676	44.0129	5.21794	93.9229	5.2	1	1	100	59.5	73	165.7	0	1
3290	0	56	0	18.2964	65	368	0	17	19	50.6	166.3	1	11	77.4	2.00156	4.93926	191	0.92578	82.0241	5.43998	97.9196	5.4	1	1	104.5	69	80.8333	166.3	0	0
3291	0	41	0	20.5364	73.5	4000	0	19	17	57	166.6	0	10	45.8	1.18439	4.0083	155	0.39515	35.0103	5.05141	90.9254	4.7	1	1	93	53	66.3333	166.6	0	12
3292	1	55	0	23.2163	87.2	1539	0	19	17	71.1	175	0	61	32.1	0.830106	4.29276	166	1.64834	146.043	4.9959	89.9262	4.9	1	3	131	83	99	175	0	0
3293	1	58	0	20.8329	71	360	0	46	41	53.8	160.7	1	65	102	2.63772	5.8185	225	0.51934	46.0135	5.05141	90.9254	5.4	1	1	98.5	58	71.5	160.7	0	1
3294	0	43	0	24.3383	75.5	1108	0	10	14	65.7	164.3	0	8	45.5	1.17663	4.37034	169	0.57579	51.015	4.9959	89.9262	5	1	1	106.5	56	72.8333	164.3	0	36
3295	1	48	1	26.8726	92	4441	0	26	25	79.5	172	1	25	63.7	1.64728	5.01684	194	0.74514	66.0194	5.05141	90.9254	4.9	3	2	125	78.5	94	172	1	154
3296	0	43	0	21.602	72.8	4018	0	13	15	52.1	155.3	0	21	73.1	1.89037	5.45646	211	0.77901	69.0203	5.551	99.918	5.1	1	1	145.5	89.5	108.167	155.3	0	1
[truncated: 12,252 more rows]
